# Supplementary material for: Unravelling the structural complexity of glycolipids with cryogenic infrared spectroscopy
Source: Nat Commun. 2021 Feb 22;12:1201. doi: 10.1038/s41467-021-21480-1 (PMC7900115; doi:10.1038/s41467-021-21480-1)
Supplement: Supplementary file 3 — Source Data [file 41467_2021_21480_MOESM3_ESM.xlsx]

## Sheet: Fig 1
Figure 1b		alpha-GalCer [M+Na]+	wavenumber [cm-1]	normalized intensity		beta-GalCer [M+Na]+	wavenumber [cm-1]	normalized intensity			Figure 1c	xyz coordinates alpha-GalCer [M+Na]+	x	y	z
			899.986	0			900.19	0.11603				C	-3.58185	-0.75143	0.15506
			900.987	0.1841			901.191	0.04497				C	-2.38794	-0.70762	1.10038
			901.988	0.36183			902.192	0.05497				O	-1.29673	-1.49268	0.60865
			902.989	0.18135			903.193	0.31517				C	-0.79359	-1.07543	-0.6311
			903.99	0.000882309			904.193	0.52542				C	-1.904	-1.08602	-1.67358
			904.991	0			905.194	0.53329				C	-3.11208	-0.27521	-1.21712
			905.992	0.00292			906.195	0.45831				H	-4.354	-0.06216	0.52077
			906.993	0.34204			907.195	0.20326				H	-2.07315	0.34507	1.17144
			907.994	0.68179			908.196	0.12648				H	-0.00591	-1.78857	-0.89958
			908.995	1.12323			909.197	0.59318				H	-2.21457	-2.13625	-1.78035
			909.996	1.54542			910.198	0.84774				H	-2.81808	0.77749	-1.14963
			910.997	1.16204			911.198	0.37541				O	-1.37796	-0.58669	-2.87623
			911.998	0.77905			912.199	0				H	-2.11206	-0.48569	-3.4914
			912.999	0.89304			913.2	0				O	-4.13302	-0.3432	-2.18022
			914	1.00572			914.2	0				H	-4.55045	-1.20851	-2.09041
			915.001	0.84948			915.201	0				O	-4.10411	-2.0575	-0.00932
			916.002	0.69284			916.202	0.04479				H	-4.87143	-2.18172	0.55131
			917.003	0.49117			917.203	0.25946				C	-2.65593	-1.21148	2.49463
			918.004	0.29361			918.203	0.38382				H	-2.83892	-2.29078	2.46556
			919.005	0.48683			919.204	0.16833				H	-3.53282	-0.69772	2.9064
			920.006	0.67482			920.205	0.04776				O	-1.4931	-0.9149	3.27111
			921.006	0.60348			921.205	0.26594				H	-1.61472	-1.24653	4.16355
			922.007	0.53263			922.206	0.41906				O	-0.21988	0.19478	-0.40904
			923.008	0.5208			923.207	0.42189				C	0.76871	0.61294	-1.33902
			924.009	0.50561			924.208	0.37867				H	1.18915	-0.24816	-1.86726
			925.01	0.25057			925.208	0.16422				H	0.287	1.24629	-2.08726
			926.011	0.00933			926.209	0.01378				C	1.90483	1.40569	-0.68255
			927.012	0.54148			927.21	0.07761				H	2.24004	2.08382	-1.47446
			928.013	1.0428			928.21	0.18014				C	1.49937	2.35747	0.45678
			929.014	0.50855			929.211	0.41364				H	2.36211	3.01627	0.62452
			930.015	0			930.212	0.53065				N	3.09563	0.62223	-0.36082
			931.016	0			931.213	0.23284				H	3.97269	1.00372	-0.67729
			932.017	0.04155			932.213	0				C	3.15692	-0.57743	0.24988
			933.018	0.37923			933.214	0				O	2.15858	-1.1649	0.66657
			934.019	0.7204			934.215	0.05839				C	4.52765	-1.19537	0.37792
			935.02	1.07305			935.216	0.29759				H	5.29615	-0.55774	-0.07253
			936.021	1.51932			936.216	0.45546				H	4.74443	-1.25893	1.44978
			937.022	1.58367			937.217	0.52206				C	4.56181	-2.59274	-0.24391
			938.023	1.63916			938.218	0.46708				H	3.80352	-3.20888	0.24854
			939.024	1.4987			939.218	0.20538				H	5.53258	-3.04442	-0.01884
			940.025	1.46768			940.219	0.01572				C	4.33023	-2.57696	-1.74806
			941.026	2.13063			941.22	0.08875				H	5.08029	-1.96595	-2.26118
			942.026	2.71633			942.221	0.11607				H	3.3422	-2.17541	-1.99867
			943.027	1.38991			943.221	0.05016				H	4.38587	-3.58524	-2.16472
			944.028	0.32802			944.222	0.10044				O	1.27506	1.61373	1.66807
			945.029	1.56543			945.223	0.5209				H	1.15299	2.26619	2.36368
			946.03	2.70354			946.223	0.66366				C	0.30808	3.19038	0.10519
			947.031	2.11028			947.224	0.28942				H	-0.62319	2.64998	-0.05385
			948.032	1.62496			948.225	0				C	0.35287	4.51757	-0.00763
			949.033	1.54529			949.226	0				H	1.30543	5.02196	0.16406
			950.034	1.49729			950.226	0				C	-0.79958	5.39073	-0.3631
			951.035	2.12998			951.227	0				H	-0.59019	5.95157	-1.2802
			952.036	2.89156			952.228	0.15587				H	-1.7157	4.81524	-0.51348
			953.037	6.46795			953.228	0.62374				H	-0.97928	6.13404	0.42077
			954.038	9.79117			954.229	1.19045				Na	0.45517	-0.55128	1.93064
			955.039	7.41043			955.23	2.0664
			956.04	5.16083			956.231	2.24553
			957.041	5.46351			957.231	1.25254
			958.042	5.69031			958.232	0.50503
			959.043	4.1566			959.233	0.49052
			960.044	2.72704			960.233	0.50818
			961.045	2.2578			961.234	0.62534
			962.045	1.86669			962.235	0.82853
			963.046	2.79111			963.236	1.2653
			964.047	3.51658			964.236	1.98634
			965.048	3.37187			965.237	3.00873
			966.049	3.27829			966.238	5.16122
			967.05	4.0589			967.238	10.8425
			968.051	4.93449			968.239	14.9005
			969.052	5.3109			969.24	14.7304
			970.053	5.75038			970.241	14.1611
			971.054	7.11695			971.241	12.9424
			972.055	8.03699			972.242	10.6027
			973.056	6.52115			973.243	4.95868
			974.057	5.36296			974.243	1.11637
			975.058	9.06247			975.244	1.23291
			976.059	11.7961			976.245	1.45808
			977.06	9.99642			977.246	1.50345
			978.061	8.30928			978.246	1.74828
			979.062	7.89189			979.247	2.21979
			980.063	7.76306			980.248	2.70441
			981.064	9.01365			981.248	3.00571
			982.065	10.1827			982.249	3.15798
			983.065	10.6276			983.25	2.76108
			984.066	10.796			984.251	2.49349
			985.067	7.21736			985.251	2.19703
			986.068	3.84986			986.252	1.82227
			987.069	2.65771			987.253	1.20151
			988.07	1.6082			988.254	0.63643
			989.071	2.24165			989.254	0.23922
			990.072	2.79722			990.255	0.08696
			991.073	2.3527			991.256	0.30558
			992.074	1.86349			992.256	0.67206
			993.075	1.74833			993.257	1.29261
			994.076	1.74974			994.258	1.60817
			995.077	2.93585			995.259	1.18613
			996.078	3.59954			996.259	0.75431
			997.079	2.35906			997.26	0.28434
			998.08	1.28408			998.261	0.30024
			999.081	1.99207			999.261	1.16794
			1000.08	2.57396			1000.26	2.19364
			1001.08	1.83083			1001.26	3.65199
			1002.08	1.31073			1002.26	4.48973
			1003.08	3.06851			1003.26	3.63329
			1004.09	4.56587			1004.26	3.54168
			1005.09	3.54817			1005.27	5.48815
			1006.09	2.71348			1006.27	6.84336
			1007.09	3.50049			1007.27	7.23093
			1008.09	3.97221			1008.27	7.37327
			1009.09	3.08876			1009.27	7.09141
			1010.09	2.55787			1010.27	7.36074
			1011.09	4.87977			1011.27	8.80579
			1012.09	6.78388			1012.27	10.0134
			1013.09	6.67031			1013.27	11.1377
			1014.09	6.66761			1014.27	12.8873
			1015.1	7.65177			1015.27	15.6513
			1016.1	9.09618			1016.27	17.8424
			1017.1	13.041			1017.27	18.8573
			1018.1	16.666			1018.28	21.2908
			1019.1	17.8248			1019.28	27.0683
			1020.1	18.6906			1020.28	32.4545
			1021.1	18.3668			1021.28	36.8494
			1022.1	17.9801			1022.28	42.8994
			1023.1	17.0129			1023.28	51.6804
			1024.1	16.5372			1024.28	60.1958
			1025.11	17.4483			1025.28	68.1222
			1026.11	18.2026			1026.28	75.3209
			1027.11	17.6132			1027.28	80.6482
			1028.11	16.8788			1028.28	85.7126
			1029.11	15.0256			1029.28	89.0742
			1030.11	14.7183			1030.28	87.6523
			1031.11	25.4396			1031.28	75.0695
			1032.11	33.8702			1032.29	64.0054
			1033.11	33.265			1033.29	55.0263
			1034.11	33.8011			1034.29	43.4195
			1035.11	42.1334			1035.29	25.7222
			1036.12	49.3665			1036.29	11.9227
			1037.12	50.1871			1037.29	7.88669
			1038.12	50.6735			1038.29	4.60187
			1039.12	48.9858			1039.29	3.12295
			1040.12	47.6727			1040.29	2.66833
			1041.12	48.4644			1041.29	4.60868
			1042.12	49.6534			1042.29	5.28167
			1043.12	53.5157			1043.29	4.05623
			1044.12	57.899			1044.29	3.22279
			1045.12	65.6251			1045.29	3.05623
			1046.13	70.8352			1046.3	2.77987
			1047.13	59.29			1047.3	2.15571
			1048.13	48.4731			1048.3	1.78538
			1049.13	42.5001			1049.3	1.7772
			1050.13	37.3609			1050.3	2.06626
			1051.13	37.5332			1051.3	3.05214
			1052.13	38.1972			1052.3	3.42505
			1053.13	41.9059			1053.3	2.41537
			1054.13	45.0941			1054.3	1.45084
			1055.13	44.9583			1055.3	0.59324
			1056.13	43.9518			1056.3	0.29634
			1057.14	37.6608			1057.3	1.25476
			1058.14	32.4021			1058.3	1.70396
			1059.14	33.1252			1059.3	1.07839
			1060.14	33.591			1060.31	0.99586
			1061.14	32.4591			1061.31	1.89287
			1062.14	32.0284			1062.31	2.79623
			1063.14	35.424			1063.31	3.65795
			1064.14	39.901			1064.31	6.45553
			1065.14	50.6681			1065.31	11.2629
			1066.14	61.405			1066.31	17.5791
			1067.15	72.4054			1067.31	26.6547
			1068.15	76.6029			1068.31	34.4441
			1069.15	59.195			1069.31	39.4159
			1070.15	43.2713			1070.31	42.7729
			1071.15	34.6412			1071.31	42.8215
			1072.15	28.2048			1072.31	42.9365
			1073.15	32.4537			1073.31	43.1799
			1074.15	37.8315			1074.32	40.4393
			1075.15	49.0589			1075.32	33.6762
			1076.15	60.7336			1076.32	26.9052
			1077.15	72.7019			1077.32	18.7839
			1078.16	84.0623			1078.32	13.9971
			1079.16	92.7863			1079.32	14.7857
			1080.16	100			1080.32	16.0323
			1081.16	99.484			1081.32	18.5373
			1082.16	98.1745			1082.32	22.114
			1083.16	93.0703			1083.32	27.2321
			1084.16	88.4872			1084.32	33.8478
			1085.16	86.4304			1085.32	43.6453
			1086.16	82.301			1086.32	49.7093
			1087.16	68.8789			1087.32	48.5125
			1088.17	55.3052			1088.33	49.7662
			1089.17	40.9193			1089.33	54.1323
			1090.17	27.9561			1090.33	63.7019
			1091.17	21.8515			1091.33	80.8988
			1092.17	17.0367			1092.33	93.1415
			1093.17	18.5372			1093.33	100
			1094.17	19.0017			1094.33	95.9984
			1095.17	14.6723			1095.33	72.0006
			1096.17	11.7125			1096.33	53.4758
			1097.17	14.8903			1097.33	43.0068
			1098.17	16.8322			1098.33	36.4228
			1099.18	13.2136			1099.33	37.4564
			1100.18	10.8393			1100.33	36.2397
			1101.18	13.9427			1101.33	33.0962
			1102.18	15.2638			1102.34	33.7776
			1103.18	14.6188			1103.34	41.7824
			1104.18	14.38			1104.34	47.9845
			1105.18	13.9989			1105.34	52.217
			1106.18	13.2672			1106.34	53.9089
			1107.18	10.6454			1107.34	50.7966
			1108.18	8.73346			1108.34	48.4
			1109.19	8.76995			1109.34	47.3178
			1110.19	8.469			1110.34	43.8183
			1111.19	6.85054			1111.34	35.7661
			1112.19	5.91439			1112.34	28.5737
			1113.19	6.75305			1113.34	22.9979
			1114.19	7.42632			1114.34	19.6795
			1115.19	7.32326			1115.34	19.0663
			1116.19	7.16141			1116.35	18.7198
			1117.19	6.77839			1117.35	17.9002
			1118.19	6.98542			1118.35	19.6205
			1119.19	9.40027			1119.35	26.0896
			1120.2	10.8665			1120.35	31.5781
			1121.2	8.63194			1121.35	34.5737
			1122.2	6.68597			1122.35	34.681
			1123.2	5.81077			1123.35	29.4452
			1124.2	4.75114			1124.35	22.4884
			1125.2	3.19084			1125.35	14.3213
			1126.2	2.3881			1126.35	8.31022
			1127.2	4.45102			1127.35	5.84123
			1128.2	6.03661			1128.35	4.10943
			1129.2	6.11635			1129.35	3.68237
			1130.21	6.81374			1130.36	3.44581
			1131.21	9.78237			1131.36	3.42444
			1132.21	11.4916			1132.36	3.17875
			1133.21	8.92446			1133.36	2.53681
			1134.21	6.59428			1134.36	2.15102
			1135.21	5.16187			1135.36	2.2114
			1136.21	3.78005			1136.36	2.28816
			1137.21	2.5761			1137.36	2.47962
			1138.21	1.7022			1138.36	2.14872
			1139.21	2.00687			1139.36	1.1602
			1140.21	2.39792			1140.36	0.52259
			1141.22	3.03535			1141.36	0.4852
			1142.22	3.44795			1142.36	0.62188
			1143.22	3.10644			1143.36	0.97656
			1144.22	2.91098			1144.37	0.87838
			1145.22	3.21023			1145.37	0.33123
			1146.22	3.51835			1146.37	0.24411
			1147.22	3.85542			1147.37	0.78362
			1148.22	5.02611			1148.37	0.9146
			1149.22	8.01876			1149.37	0.71107
			1150.22	10.841			1150.37	0.57165
			1151.23	13.106			1151.37	0.51016
			1152.23	14.3118			1152.37	0.38095
			1153.23	11.8958			1153.37	0.13734
			1154.23	9.48108			1154.37	0.03159
			1155.23	7.10517			1155.37	0.10402
			1156.23	5.43039			1156.37	0.70691
			1157.23	6.03122			1157.37	1.83495
			1158.23	6.29756			1158.38	2.14594
			1159.23	5.32884			1159.38	1.32298
			1160.23	4.4637			1160.38	1.42693
			1161.23	3.58821			1161.38	2.52481
			1162.24	2.80487			1162.38	2.91045
			1163.24	2.31884			1163.38	2.35175
			1164.24	2.06262			1164.38	2.01979
			1165.24	2.36354			1165.38	1.94192
			1166.24	2.3126			1166.38	1.72907
			1167.24	1.1804			1167.38	1.44867
			1168.24	0.74982			1168.38	1.26875
			1169.24	1.21182			1169.38	1.01735
			1170.24	1.69541			1170.38	0.81335
			1171.24	2.20241			1171.38	0.6766
			1172.25	2.2412			1172.39	0.67932
			1173.25	0.95704			1173.39	0.83742
			1174.25	0			1174.39	0.70286
			1175.25	0			1175.39	0.21139
			1176.25	0.29082			1176.39	0
			1177.25	1.42725			1177.39	0
			1178.25	2.29312			1178.39	0
			1179.25	2.3593			1179.39	0
			1180.25	1.97746			1180.39	0.11406
			1181.25	0.83797			1181.39	0.40146
			1182.25	0.21952			1182.39	0.48905
			1183.26	1.04915			1183.39	0.27979
			1184.26	1.31864			1184.39	0.12172
			1185.26	0.55887			1185.39	0.04148
			1186.26	0.44621			1186.4	0.22894
			1187.26	2.12686			1187.4	0.70281
			1188.26	3.28528			1188.4	0.92211
			1189.26	3.35966			1189.4	1.14999
			1190.26	3.21949			1190.4	1.02292
			1191.26	2.50624			1191.4	0.33575
			1192.26	2.08759			1192.4	0.31679
			1193.27	2.44001			1193.4	1.10781
			1194.27	2.5761			1194.4	1.5199
			1195.27	1.85658			1195.4	1.5141
			1196.27	1.46054			1196.4	2.22244
			1197.27	1.71855			1197.4	3.39659
			1198.27	1.7507			1198.4	3.96736
			1199.27	1.18089			1199.4	3.65902
			1200.27	0.80465			1200.41	3.04465
			1201.27	0.79325			1201.41	2.24188
			1202.27	0.87364			1202.41	1.36998
			1203.27	1.17603			1203.41	0.38725
			1204.28	1.42193			1204.41	0.12061
			1205.28	1.75669			1205.41	0.31966
			1206.28	1.70824			1206.41	0.30836
			1207.28	0.65944			1207.41	0.08876
			1208.28	0.09506			1208.41	0.38741
			1209.28	0.35113			1209.41	1.08671
			1210.28	0.53763			1210.41	1.14597
			1211.28	0.55238			1211.41	0.3897
			1212.28	0.64618			1212.41	0.02782
			1213.28	0.93532			1213.41	0.09471
			1214.29	0.96877			1214.42	0.09788
			1215.29	0.36711			1215.42	0.02839
			1216.29	0.26996			1216.42	0
			1217.29	0.96246			1217.42	0
			1218.29	1.367			1218.42	0.03186
			1219.29	1.0861			1219.42	0.10682
			1220.29	1.0165			1220.42	0.11825
			1221.29	1.34685			1221.42	0.04289
			1222.29	1.49798			1222.42	0
			1223.29	1.23615			1223.42	0
			1224.29	1.1661			1224.42	0
			1225.3	1.35292			1225.42	0
			1226.3	1.35671			1226.42	0
			1227.3	0.92817			1227.42	0
			1228.3	0.76779			1228.43	0
			1229.3	1.0654			1229.43	0
			1230.3	1.05599			1230.43	0
			1231.3	0.35108			1231.43	0
			1232.3	0			1232.43	0
			1233.3	0			1233.43	0
			1234.3	0.31826			1234.43	0
			1235.31	1.35816			1235.43	0
			1236.31	1.63654			1236.43	0
			1237.31	1.11841			1237.43	0
			1238.31	0.73065			1238.43	0
			1239.31	0.62013			1239.43	0
			1240.31	0.80266			1240.43	0.12631
			1241.31	1.37582			1241.43	0.41346
			1242.31	1.46934			1242.44	0.44551
			1243.31	0.55131			1243.44	0.15979
			1244.31	0.14071			1244.44	0.11008
			1245.31	0.49296			1245.44	0.35986
			1246.32	0.72578			1246.44	0.38736
			1247.32	0.70881			1247.44	0.13896
			1248.32	0.58453			1248.44	0
			1249.32	0.23488			1249.44	0
			1250.32	0			1250.44	0
			1251.32	0			1251.44	0
			1252.32	0.13248			1252.44	0
			1253.32	0.46279			1253.44	0
			1254.32	0.7719			1254.44	0
			1255.32	1.03679			1255.44	0
			1256.33	0.9562			1256.45	0
			1257.33	0.3823			1257.45	0
			1258.33	0.0948			1258.45	0.11096
			1259.33	0.37873			1259.45	0.35387
			1260.33	0.44694			1260.45	0.34264
			1261.33	0.17872			1261.45	0.1202
			1262.33	0.34027			1262.45	0.11693
			1263.33	1.36007			1263.45	0.34867
			1264.33	1.71545			1264.45	0.49925
			1265.33	0.7728			1265.45	0.55474
			1266.33	0.6056			1266.45	0.8005
			1267.34	1.57574			1267.45	1.12868
			1268.34	2.14373			1268.45	1.28976
			1269.34	2.17462			1269.45	1.47792
			1270.34	2.04953			1270.46	1.43349
			1271.34	1.62743			1271.46	1.05116
			1272.34	1.22875			1272.46	0.81674
			1273.34	0.86228			1273.46	0.68512
			1274.34	0.95878			1274.46	0.49875
			1275.34	1.91217			1275.46	0.3115
			1276.34	2.42523			1276.46	0.38931
			1277.35	2.3987			1277.46	0.74548
			1278.35	2.46894			1278.46	0.64818
			1279.35	2.72824			1279.46	0.18206
			1280.35	2.63705			1280.46	0
			1281.35	2.18097			1281.46	0
			1282.35	1.93303			1282.46	0.2592
			1283.35	2.05726			1283.47	0.80874
			1284.35	1.97836			1284.47	1.0381
			1285.35	1.71818			1285.47	1.02404
			1286.35	1.98751			1286.47	1.23047
			1287.35	3.20637			1287.47	1.68149
			1288.36	3.43463			1288.47	1.9312
			1289.36	2.06445			1289.47	1.95088
			1290.36	1.44996			1290.47	1.61102
			1291.36	2.01514			1291.47	0.87826
			1292.36	1.83303			1292.47	0.46843
			1293.36	0.90494			1293.47	0.42013
			1294.36	0.7367			1294.47	0.76389
			1295.36	1.88273			1295.47	1.43585
			1296.36	2.17644			1296.47	1.61174
			1297.36	1.6702			1297.48	1.43724
			1298.37	1.28354			1298.48	0.97847
			1299.37	1.09817			1299.48	0.29569
			1300.37	0.78434			1300.48	0
			1301.37	0.72593			1301.48	0
			1302.37	1.19434			1302.48	0.17076
			1303.37	2.48003			1303.48	0.51553
			1304.37	3.09459			1304.48	0.64975
			1305.37	2.80722			1305.48	0.55748
			1306.37	2.7346			1306.48	0.46579
			1307.37	3.04399			1307.48	0.37237
			1308.37	3.03803			1308.48	0.22554
			1309.38	2.61284			1309.48	0.07032
			1310.38	2.09423			1310.48	0.21183
			1311.38	1.38982			1311.49	0.59909
			1312.38	1.41605			1312.49	0.93237
			1313.38	2.12537			1313.49	1.20957
			1314.38	2.87881			1314.49	0.99215
			1315.38	3.46809			1315.49	0.25138
			1316.38	3.12883			1316.49	0.20285
			1317.38	2.35281			1317.49	0.49804
			1318.38	2.27323			1318.49	0.42806
			1319.39	2.77149			1319.49	0.104
			1320.39	3.03591			1320.49	0.26386
			1321.39	3.16413			1321.49	0.65242
			1322.39	2.69483			1322.49	0.73407
			1323.39	1.47387			1323.49	0.6047
			1324.39	0.81704			1324.49	0.38114
			1325.39	0.88071			1325.5	0.11564
			1326.39	1.06938			1326.5	0
			1327.39	1.46016			1327.5	0
			1328.39	1.5301			1328.5	0.20822
			1329.39	1.26668			1329.5	0.56272
			1330.4	1.3491			1330.5	0.50274
			1331.4	1.94717			1331.5	0.1285
			1332.4	2.28137			1332.5	0.60642
			1333.4	2.27729			1333.5	1.54544
			1334.4	2.30609			1334.5	1.72085
			1335.4	2.36663			1335.5	1.18952
			1336.4	2.10224			1336.5	0.65246
			1337.4	1.47091			1337.5	0.18971
			1338.4	1.10638			1338.5	0
			1339.4	1.15231			1339.51	0
			1340.41	0.96617			1340.51	0
			1341.41	0.59255			1341.51	0
			1342.41	0.73435			1342.51	0
			1343.41	1.39199			1343.51	0
			1344.41	1.59933			1344.51	0.17892
			1345.41	1.28625			1345.51	0.52949
			1346.41	1.03708			1346.51	0.52111
			1347.41	0.92868			1347.51	0.17037
			1348.41	0.78235			1348.51	0.07991
			1349.41	0.56929			1349.51	0.2359
			1350.41	0.71988			1350.51	0.27312
			1351.42	1.19845			1351.51	0.22596
			1352.42	1.75499			1352.51	0.30416
			1353.42	2.38107			1353.52	0.49711
			1354.42	2.29756			1354.52	0.43558
			1355.42	1.34466			1355.52	0.14246
			1356.42	0.86484			1356.52	0.23302
			1357.42	1.07667			1357.52	0.68637
			1358.42	1.25644			1358.52	0.96652
			1359.42	1.33763			1359.52	1.12498
			1360.42	1.56293			1360.52	0.86746
			1361.43	2.082			1361.52	0.23786
			1362.43	2.42837			1362.52	0.44791
			1363.43	2.63559			1363.52	1.14988
			1364.43	3.15819			1364.52	1.04377
			1365.43	4.00493			1365.52	0.47575
			1366.43	3.86109			1366.52	0.16547
			1367.43	2.33316			1367.53	0.03575
			1368.43	1.98479			1368.53	0
			1369.43	2.7793			1369.53	0
			1370.43	2.63953			1370.53	0.03579
			1371.43	1.63333			1371.53	0.09606
			1372.44	1.42084			1372.53	0.08948
			1373.44	1.70029			1373.53	0.02539
			1374.44	2.61702			1374.53	0.13677
			1375.44	4.19686			1375.53	0.36327
			1376.44	3.79391			1376.53	0.33726
			1377.44	1.91506			1377.53	0.0938
			1378.44	1.35305			1378.53	0
			1379.44	2.07496			1379.53	0
			1380.44	2.19135			1380.53	0.20627
			1381.44	1.70213			1381.54	0.49967
			1382.45	0.3242			1382.54	0.46052
			1383.45	1.03714			1383.54	0.14444
			1384.45	2.07731			1384.54	0.35794
			1385.45	3.4176			1385.54	0.93579
			1386.45	3.83412			1386.54	1.17359
			1387.45	3.11694			1387.54	1.12518
			1388.45	2.57921			1388.54	1.10886
			1389.45	2.26178			1389.54	1.04661
			1390.45	2.0813			1390.54	0.86971
			1391.45	2.05758			1391.54	0.62527
			1392.45	1.80436			1392.54	0.36786
			1393.46	1.31237			1393.54	0.09971
			1394.46	0.76756			1394.54	0.16226
			1395.46	0.23007			1395.55	0.42058
			1396.46	0.42343			1396.55	0.68687
			1397.46	1.16375			1397.55	0.91857
			1398.46	1.39653			1398.55	0.87751
			1399.46	1.035			1399.55	0.61427
			1400.46	0.95387			1400.55	0.61893
			1401.46	1.29168			1401.55	0.83514
			1402.46	1.43408			1402.55	0.87788
			1403.47	1.35169			1403.55	0.69742
			1404.47	1.64562			1404.55	0.64242
			1405.47	2.10775			1405.55	0.60044
			1406.47	2.1139			1406.55	0.4351
			1407.47	1.52077			1407.55	0.13269
			1408.47	2.20248			1408.55	0.29913
			1409.47	4.01459			1409.56	0.7022
			1410.47	4.17929			1410.56	0.57593
			1411.47	2.56848			1411.56	0.13426
			1412.47	1.92568			1412.56	0.22342
			1413.47	2.33448			1413.56	0.55993
			1414.48	2.03985			1414.56	0.6404
			1415.48	1.14167			1415.56	0.51014
			1416.48	1.3829			1416.56	0.48698
			1417.48	2.38239			1417.56	0.55289
			1418.48	2.97136			1418.56	0.41532
			1419.48	3.10707			1419.56	0.12512
			1420.48	2.45696			1420.56	0
			1421.48	1.24649			1421.56	0
			1422.48	1.3465			1422.56	0
			1423.48	2.81859			1423.57	0
			1424.49	3.48596			1424.57	0
			1425.49	3.30071			1425.57	0
			1426.49	2.69452			1426.57	0
			1427.49	1.62583			1427.57	0
			1428.49	1.26962			1428.57	0.4225
			1429.49	1.3485			1429.57	1.15402
			1430.49	1.36555			1430.57	1.0979
			1431.49	1.31072			1431.57	0.46909
			1432.49	1.5142			1432.57	0.14307
			1433.49	2.06896			1433.57	0.03503
			1434.49	1.85625			1434.57	0
			1435.5	0.85962			1435.57	0
			1436.5	0.87175			1436.57	0
			1437.5	1.84431			1437.58	0
			1438.5	2.03737			1438.58	0.13825
			1439.5	1.57796			1439.58	0.37589
			1440.5	1.31713			1440.58	0.4875
			1441.5	1.23591			1441.58	0.51049
			1442.5	0.95826			1442.58	0.43028
			1443.5	0.49474			1443.58	0.30896
			1444.5	1.26775			1444.58	0.33848
			1445.51	3.03065			1445.58	0.47986
			1446.51	3.64571			1446.58	0.34233
			1447.51	3.1615			1447.58	0.09835
			1448.51	2.35384			1448.58	0.12341
			1449.51	1.35233			1449.58	0.33016
			1450.51	0.87357			1450.58	0.27105
			1451.51	0.86136			1451.59	0.07939
			1452.51	0.69919			1452.59	0
			1453.51	0.47403			1453.59	0
			1454.51	1.03408			1454.59	0
			1455.51	2.2856			1455.59	0
			1456.52	3.02789			1456.59	0.14404
			1457.52	3.35744			1457.59	0.38874
			1458.52	3.50147			1458.59	0.34403
			1459.52	3.47059			1459.59	0.09908
			1460.52	2.52156			1460.59	0.64862
			1461.52	0.73481			1461.59	1.54804
			1462.52	0			1462.59	1.62428
			1463.52	0			1463.59	1.31566
			1464.52	0.75067			1464.59	0.98986
			1465.52	1.98404			1465.6	0.64882
			1466.53	2.13101			1466.6	1.82415
			1467.53	1.30529			1467.6	3.98585
			1468.53	1.04384			1468.6	4.40886
			1469.53	1.16101			1469.6	3.77788
			1470.53	0.87595			1470.6	3.17025
			1471.53	0.24882			1471.6	2.54215
			1472.53	1.11748			1472.6	1.78372
			1473.53	3.12508			1473.6	0.921
			1474.53	3.0595			1474.6	0.82347
			1475.53	1.20559			1475.6	1.04353
			1476.53	0.41331			1476.6	0.72361
			1477.54	0.12983			1477.6	0.18348
			1478.54	0.16229			1478.6	0
			1479.54	0.46171			1479.61	0
			1480.54	0.42516			1480.61	0
			1481.54	0.11912			1481.61	0
			1482.54	0.20249			1482.61	0
			1483.54	0.57689			1483.61	0
			1484.54	0.72089			1484.61	0
			1485.54	0.69551			1485.61	0
			1486.54	0.64825			1486.61	0.14013
			1487.55	0.58791			1487.61	0.34348
			1488.55	0.55787			1488.61	0.48133
			1489.55	0.45146			1489.61	0.51142
			1490.55	0.38787			1490.61	0.69691
			1491.55	0.3579			1491.61	0.56882
			1492.55	0.96398			1492.61	0.63963
			1493.55	2.07874			1493.62	0.83214
			1494.55	2.06817			1494.62	1.26791
			1495.55	1.21886			1495.62	1.85047
			1496.55	1.71317			1496.62	2.33254
			1497.55	2.73466			1497.62	2.74904
			1498.56	2.62863			1498.62	3.76878
			1499.56	1.68503			1499.62	5.09033
			1500.56	1.56217			1500.62	6.74563
			1501.56	2.11399			1501.62	8.57478
			1502.56	2.08114			1502.62	9.17442
			1503.56	1.59711			1503.62	9.04984
			1504.56	1.87361			1504.62	10.9961
			1505.56	2.49807			1505.62	13.4607
			1506.56	4.07881			1506.62	18.4561
			1507.56	6.29491			1507.63	24.9272
			1508.57	8.21798			1508.63	28.5353
			1509.57	10.2327			1509.63	30.4721
			1510.57	12.9473			1510.63	35.1372
			1511.57	16.2182			1511.63	41.3877
			1512.57	25.59			1512.63	46.7088
			1513.57	37.7897			1513.63	51.0971
			1514.57	46.6862			1514.63	61.2464
			1515.57	53.193			1515.63	73.362
			1516.57	64.4277			1516.63	80.5249
			1517.57	78.3712			1517.63	84.8616
			1518.57	83.1042			1518.63	85.1731
			1519.58	81.3184			1519.63	83.8827
			1520.58	81.0798			1520.63	79.3086
			1521.58	81.2055			1521.64	74.3315
			1522.58	78.6566			1522.64	65.3224
			1523.58	73.6138			1523.64	54.0452
			1524.58	70.1044			1524.64	49.0513
			1525.58	67.4796			1525.64	45.9858
			1526.58	57.789			1526.64	43.8725
			1527.58	44.7971			1527.64	42.2717
			1528.58	42.3305			1528.64	36.1521
			1529.59	42.5543			1529.64	28.1986
			1530.59	38.1995			1530.64	25.4588
			1531.59	30.8097			1531.64	25.4618
			1532.59	23.2667			1532.64	23.5803
			1533.59	15.5539			1533.64	21.1487
			1534.59	12.2951			1534.64	16.8013
			1535.59	12.0327			1535.65	11.4639
			1536.59	11.7625			1536.65	6.94858
			1537.59	11.4805			1537.65	2.90863
			1538.59	9.73095			1538.65	2.36147
			1539.59	7.25423			1539.65	3.12545
			1540.6	5.15915			1540.65	2.73666
			1541.6	3.31267			1541.65	2.09654
			1542.6	2.20887			1542.65	1.6044
			1543.6	1.57511			1543.65	1.18103
			1544.6	0.9105			1544.65	1.0955
			1545.6	0.25184			1545.65	1.1605
			1546.6	1.39154			1546.65	1.63759
			1547.6	3.66534			1547.65	2.34233
			1548.6	3.56198			1548.66	1.56471
			1549.6	1.93069			1549.66	0.36296
			1550.61	1.10323			1550.66	0.48049
			1551.61	0.80358			1551.66	1.15252
			1552.61	0.80843			1552.66	0.95393
			1553.61	0.93019			1553.66	0.30822
			1554.61	1.51431			1554.66	0.43238
			1555.61	2.39004			1555.66	0.93445
			1556.61	2.02661			1556.66	1.86884
			1557.61	1.0628			1557.66	3.00778
			1558.61	1.19885			1558.66	2.65182
			1559.61	1.9069			1559.66	1.56218
			1560.61	1.47251			1560.66	1.11323
			1561.62	0.64926			1561.66	0.98121
			1562.62	0.22673			1562.67	0.93629
			1563.62	0.0432			1563.67	0.96954
			1564.62	0.27151			1564.67	0.78277
			1565.62	0.60728			1565.67	0.51236
			1566.62	0.92128			1566.67	0.2967
			1567.62	1.22603			1567.67	0.07246
			1568.62	0.92129			1568.67	0
			1569.62	0.25005			1569.67	0
			1570.62	0.76217			1570.67	0.20918
			1571.63	1.97297			1571.67	0.47935
			1572.63	1.6672			1572.67	0.83654
			1573.63	0.44912			1573.67	1.2235
			1574.63	0			1574.67	1.19063
			1575.63	0			1575.67	0.97172
			1576.63	0.06116			1576.68	0.55409
			1577.63	0.15744			1577.68	0.13207
			1578.63	0.40079			1578.68	0.01897
			1579.63	0.72059			1579.68	0.04659
			1580.63	1.03891			1580.68	0.07473
			1581.63	1.30475			1581.68	0.10309
			1582.64	0.93752			1582.68	0.09264
			1583.64	0.2214			1583.68	0.06491
			1584.64	0.26865			1584.68	0.28926
			1585.64	0.63233			1585.68	0.58967
			1586.64	0.50821			1586.68	0.72238
			1587.64	0.1302			1587.68	0.78211
			1588.64	0.22729			1588.68	0.7887
			1589.64	0.57399			1589.68	0.80564
			1590.64	1.18907			1590.69	0.68383
			1591.64	1.94939			1591.69	0.50246
			1592.65	1.77269			1592.69	0.68481
			1593.65	1.08643			1593.69	0.96686
			1594.65	0.90936			1594.69	1.02049
			1595.65	0.97172			1595.69	0.94117
			1596.65	1.12404			1596.69	0.97455
			1597.65	1.42476			1597.69	1.0617
			1598.65	1.987			1598.69	0.87808
			1599.65	2.68155			1599.69	0.58394
			1600.65	2.8765			1600.69	0.62639
			1601.65	2.8495			1601.69	0.78999
			1602.65	2.29997			1602.69	0.74448
			1603.66	1.48487			1603.69	0.61365
			1604.66	1.71418			1604.7	0.79432
			1605.66	2.32083			1605.7	1.10933
			1606.66	2.07277			1606.7	1.18205
			1607.66	1.6325			1607.7	1.10257
			1608.66	2.25877			1608.7	0.61884
			1609.66	3.00146			1609.7	0.16751
			1610.66	2.8889			1610.7	0.69972
			1611.66	2.36872			1611.7	1.56759
			1612.66	1.93897			1612.7	1.71418
			1613.66	1.56338			1613.7	1.67478
			1614.67	2.18269			1614.7	1.54161
			1615.67	3.29871			1615.7	1.37015
			1616.67	2.46916			1616.7	1.66306
			1617.67	1.03658			1617.7	2.15236
			1618.67	1.00974			1618.71	1.6655
			1619.67	1.52514			1619.71	0.81157
			1620.67	2.02438			1620.71	0.82704
			1621.67	2.42721			1621.71	1.19134
			1622.67	2.15129			1622.71	1.1874
			1623.67	1.53947			1623.71	1.04079
			1624.68	1.5424			1624.71	1.0538
			1625.68	1.65164			1625.71	1.12511
			1626.68	1.35713			1626.71	1.28779
			1627.68	0.89128			1627.71	1.48918
			1628.68	1.77201			1628.71	2.06141
			1629.68	2.874			1629.71	2.67044
			1630.68	2.55607			1630.71	2.77192
			1631.68	1.63253			1631.71	2.54349
			1632.68	1.63652			1632.72	2.64331
			1633.68	1.82098			1633.72	2.87168
			1634.68	2.63305			1634.72	3.26366
			1635.69	3.70278			1635.72	3.70253
			1636.69	4.02538			1636.72	3.99469
			1637.69	4.21011			1637.72	4.36856
			1638.69	4.56317			1638.72	8.50331
			1639.69	4.90038			1639.72	13.5742
			1640.69	7.13443			1640.72	15.4005
			1641.69	9.72703			1641.72	16.2346
			1642.69	11.4191			1642.72	18.4312
			1643.69	12.6951			1643.72	21.0657
			1644.69	15.415			1644.72	27.1006
			1645.7	18.4458			1645.72	33.5855
			1646.7	17.7207			1646.73	38.1269
			1647.7	15.5111			1647.73	42.2877
			1648.7	20.9957			1648.73	46.7365
			1649.7	28.4627			1649.73	51.7362
			1650.7	30.5578			1650.73	56.5058
			1651.7	31.0667			1651.73	61.1221
			1652.7	36.2191			1652.73	65.5605
			1653.7	42.7431			1653.73	69.9348
			1654.7	47.811			1654.73	67.3483
			1655.7	52.3371			1655.73	62.4623
			1656.71	57.9733			1656.73	60.7696
			1657.71	63.0474			1657.73	60.2052
			1658.71	62.7818			1658.73	56.632
			1659.71	60.4482			1659.73	52.0086
			1660.71	57.5423			1660.74	47.8122
			1661.71	54.4451			1661.74	43.7982
			1662.71	52.5498			1662.74	43.8076
			1663.71	51.1072			1663.74	44.4944
			1664.71	44.7183			1664.74	42.1972
			1665.71	36.3735			1665.74	38.9921
			1666.72	35.6499			1666.74	36.5764
			1667.72	37.6436			1667.74	34.265
			1668.72	35.9394			1668.74	31.9257
			1669.72	32.7893			1669.74	29.5762
			1670.72	26.2546			1670.74	25.1842
			1671.72	18.4329			1671.74	20.2213
			1672.72	14.6093			1672.74	15.6969
			1673.72	12.2073			1673.74	11.3374
			1674.72	10.7975			1674.75	9.29998
			1675.72	9.6994			1675.75	7.94825
			1676.72	9.09557			1676.75	6.35574
			1677.73	8.58941			1677.75	4.56812
			1678.73	5.47263			1678.75	3.84594
			1679.73	1.517			1679.75	3.21919
			1680.73	2.99302			1680.75	3.06942
			1681.73	5.25045			1681.75	2.93705
			1682.73	4.74283			1682.75	2.19222
			1683.73	3.35795			1683.75	1.26304
			1684.73	3.50329			1684.75	1.09858
			1685.73	4.07978			1685.75	1.13609
			1686.73	3.51244			1686.75	1.48021
			1687.74	2.57125			1687.75	1.90958
			1688.74	2.81243			1688.76	1.97972
			1689.74	3.46648			1689.76	1.93872
			1690.74	4.38973			1690.76	2.11434
			1691.74	5.322			1691.76	2.42099
			1692.74	3.46369			1692.76	2.42491
			1693.74	1.26505			1693.76	2.33594
			1694.74	1.12204			1694.76	2.27351
			1695.74	1.58885			1695.76	2.21062
			1696.74	3.13377			1696.76	2.13676
			1697.74	4.82395			1697.76	2.04815
			1698.75	5.13708			1698.76	1.66294
			1699.75	4.98809			1699.76	1.26858
			1700.75	4.44369			1700.76	1.22703
			1701.75	3.76983			1701.76	1.28437
			1702.75	5.53389			1702.77	1.40018
			1703.75	8.10381			1703.77	1.53316
			1704.75	6.85766			1704.77	1.95596
			1705.75	4.40347			1705.77	2.38914
			1706.75	3.41025			1706.77	2.94208
			1707.75	2.62981			1707.77	3.42067
			1708.76	2.61749			1708.77	3.2683
			1709.76	2.51027			1709.77	2.92171
			1710.76	2.23271			1710.77	2.69714
			1711.76	1.85454			1711.77	2.4441
			1712.76	1.22226			1712.77	1.71421
			1713.76	0.59822			1713.77	0.8007
			1714.76	1.41958			1714.77	1.71641
			1715.76	2.63018			1715.77	2.95892
			1716.76	2.19952			1716.78	2.63838
			1717.76	1.62421			1717.78	1.87497
			1718.76	1.47603			1718.78	1.56807
			1719.77	1.41662			1719.78	1.38231
			1720.77	1.59242			1720.78	2.26405
			1721.77	1.88581			1721.78	3.34339
			1722.77	1.95643			1722.78	3.02479
			1723.77	1.91433			1723.78	2.66596
			1724.77	1.43168			1724.78	1.98816
			1725.77	0.82105			1725.78	1.22534
			1726.77	1.06863			1726.78	0.6719
			1727.77	1.55509			1727.78	0.11911
			1728.77	2.35944			1728.78	1.00213
			1729.78	3.25518			1729.78	2.27852
			1730.78	3.53816			1730.79	2.37318
			1731.78	3.66483			1731.79	2.30288
			1732.78	2.38551			1732.79	1.86832
			1733.78	0.95869			1733.79	1.50814
			1734.78	1.79365			1734.79	1.02764
			1735.78	3.26049			1735.79	0.63861
			1736.78	3.16237			1736.79	0.33305
			1737.78	2.63923			1737.79	0.04847
			1738.78	2.16177			1738.79	0.36971
			1739.78	1.95451			1739.79	0.77001
			1740.79	2.51344			1740.79	0.61141
			1741.79	3.35814			1741.79	0.2911
			1742.79	2.20467			1742.79	0.37675
			1743.79	0.74867			1743.79	0.54282
			1744.79	1.13853			1744.8	0.85853
			1745.79	1.66327			1745.8	1.21117
			1746.79	2.40285			1746.8	0.83012
			1747.79	3.11429			1747.8	0.26384
			1748.79	2.52908			1748.8	0.16737
			1749.79	1.60596			1749.8	0.17766
			1750.8	1.13704			1750.8	0.21325
			1751.8	0.77532			1751.8	0.25519
			1752.8	0.92213			1752.8	0.3747
			1753.8	1.17189			1753.8	0.51104
			1754.8	0.99785			1754.8	0.72402
			1755.8	0.72946			1755.8	0.95158
			1756.8	0.75763			1756.8	0.71931
			1757.8	0.85959			1757.8	0.37529
			1758.8	0.47048			1758.81	0.47756
			1759.8	0.07441			1759.81	0.56437
			1760.8	0			1760.81	0.61859
			1761.81	0			1761.81	0.66258
			1762.81	0			1762.81	0.38699
			1763.81	0			1763.81	0.06225
			1764.81	1.01962			1764.81	0.73485
			1765.81	2.09271			1765.81	1.63723
			1766.81	1.48361			1766.81	1.37642
			1767.81	0.57727			1767.81	0.88289
			1768.81	0.22714			1768.81	0.42482
			1769.81	0.00303			1769.81	0.06522
			1770.81	0			1770.81	0.06395
			1771.82	0			1771.81	0.14207
			1772.82	0.21158			1772.82	0.09098
			1773.82	0.46944			1773.82	0.01058
			1774.82	0.28979			1774.82	0
			1775.82	0.04267			1775.82	0
			1776.82	0			1776.82	0
			1777.82	0			1777.82	0
			1778.82	0.54407			1778.82	0
			1779.82	1.20257			1779.82	0
			1780.82	1.1151			1780.82	0.23796
			1781.82	0.86345			1781.82	0.52929
			1782.83	0.47897			1782.82	0.36428
			1783.83	0.07202			1783.82	0.13179
			1784.83	0.35781			1784.82	0.06835
			1785.83	0.71358			1785.82	0.00968
			1786.83	0.49377			1786.83	0.22635
			1787.83	0.19718			1787.83	0.4974
			1788.83	0.47457			1788.83	0.31742
			1789.83	0.78719			1789.83	0.04473
			1790.83	0.466			1790.83	0
			1791.83	0.06616			1791.83	0
			1792.84	0			1792.83	0
			1793.84	0			1793.83	0
			1794.84	0			1794.83	0.27807
			1795.84	0			1795.83	0.59557
			1796.84	0			1796.83	0.31481
			1797.84	0			1797.83	0.03052
			1798.84	0			1798.83	0
			1799.84	0			1799.84	0

## Sheet: Fig 2 
		Sphingosines
Figure 2		alpha-Glc	wavenumber [cm-1]	normalized intensity		beta-Glc	wavenumber [cm-1]	normalized intensity		alpha-Gal	wavenumber [cm-1]	normalized intensity		beta-Gal	wavenumber [cm-1]	normalized intensity
			904.839	0.00479			897.769	0.02445			903.271	0.00675			902.729	0.05841
			905.842	0.00479			898.759	0.02445			904.273	0.00675			903.729	0.05841
			906.844	0.00479			899.749	0.02445			905.275	0.00675			904.729	0.04936
			907.847	0.00479			900.739	0.04316			906.277	0.07499			905.729	0.02035
			908.849	0.00758			901.729	0.06423			907.279	0.13402			906.728	0.01055
			909.852	0.02165			902.719	0.05653			908.281	0.11781			907.728	0.01055
			910.854	0.0318			903.709	0.04632			909.283	0.08			908.728	0.01055
			911.857	0.01715			904.699	0.03655			910.285	0.06709			909.728	0.01055
			912.859	0.00479			905.689	0.02688			911.287	0.09325			910.727	0.01055
			913.862	0.00479			906.679	0.02445			912.289	0.06098			911.727	0.01055
			914.864	0.00868			907.669	0.02445			913.291	0.01609			912.727	0.01055
			915.867	0.03979			908.659	0.02445			914.293	0.00675			913.727	0.01055
			916.869	0.0643			909.649	0.02445			915.295	0.00675			914.727	0.01055
			917.872	0.04545			910.639	0.02445			916.297	0.00675			915.726	0.01055
			918.874	0.01569			911.629	0.02445			917.299	0.00675			916.726	0.01055
			919.877	0.00479			912.619	0.02445			918.301	0.00675			917.726	0.02473
			920.879	0.00479			913.609	0.02445			919.303	0.00675			918.726	0.05263
			921.882	0.00479			914.599	0.02445			920.305	0.00675			919.725	0.50649
			922.884	0.00479			915.589	0.02445			921.307	0.00675			920.725	0.63735
			923.887	0.00479			916.579	0.02445			922.309	0.00675			921.725	0.15375
			924.889	0.00479			917.569	0.02445			923.311	0.00843			922.725	0.01055
			925.892	0.00479			918.559	0.02445			924.313	0.04525			923.725	0.01055
			926.894	0.01693			919.549	0.02445			925.314	0.07317			924.724	0.01055
			927.897	0.04338			920.539	0.02445			926.316	0.03779			925.724	0.03996
			928.899	0.06176			921.529	0.02445			927.318	0.00675			926.724	0.07243
			929.902	0.02884			922.519	0.02445			928.32	0.00675			927.724	0.04182
			930.904	0.00901			923.509	0.02445			929.322	0.00675			928.724	0.01055
			931.907	0.02468			924.499	0.02445			930.324	0.00675			929.723	0.01055
			932.909	0.03101			925.489	0.02445			931.326	0.00675			930.723	0.01055
			933.912	0.01645			926.479	0.02445			932.328	0.00675			931.723	0.01055
			934.914	0.00479			927.469	0.02445			933.33	0.00675			932.723	0.01055
			935.917	0.00479			928.459	0.02445			934.332	0.03638			933.722	0.01055
			936.919	0.23991			929.449	0.02445			935.334	0.06889			934.722	0.01055
			937.922	0.57085			930.439	0.02445			936.336	0.0632			935.722	0.01055
			938.925	0.70293			931.429	0.02445			937.338	0.02034			936.722	0.04087
			939.927	0.27038			932.419	0.02445			938.34	0.00675			937.722	0.1101
			940.93	0.00479			933.409	0.02445			939.342	0.00675			938.721	0.17535
			941.932	0.00479			934.399	0.02445			940.344	0.00675			939.721	0.22138
			942.935	0.00479			935.389	0.02445			941.346	0.00675			940.721	0.16627
			943.937	0.00479			936.379	0.02445			942.348	0.00675			941.721	0.04707
			944.94	0.00479			937.369	0.02445			943.35	0.00675			942.72	0.01055
			945.942	0.00479			938.359	0.02445			944.352	0.00675			943.72	0.01055
			946.945	0.00479			939.349	0.02445			945.354	0.00675			944.72	0.01055
			947.947	0.00479			940.339	0.02445			946.356	0.03764			945.72	0.01055
			948.95	0.00479			941.329	0.02445			947.357	0.07257			946.72	0.01055
			949.952	0.00479			942.319	0.02445			948.359	0.0444			947.719	0.01055
			950.955	0.01577			943.309	0.02445			949.361	0.00929			948.719	0.01055
			951.957	0.03193			944.299	0.02445			950.363	0.10716			949.719	0.01055
			952.96	0.0269			945.289	0.02445			951.365	0.20503			950.719	0.01055
			953.962	0.01157			946.279	0.02445			952.367	0.12895			951.719	0.01055
			954.965	0.02263			947.269	0.02445			953.369	0.00675			952.718	0.01055
			955.967	0.05466			948.259	0.02445			954.371	0.00675			953.718	0.01055
			956.97	0.07118			949.249	0.02445			955.373	0.00675			954.718	0.01055
			957.972	0.08008			950.239	0.02445			956.375	0.00675			955.718	0.01055
			958.975	0.07116			951.229	0.03743			957.377	0.00675			956.717	0.01055
			959.977	0.05329			952.219	0.05626			958.379	0.00675			957.717	0.01055
			960.98	0.023			953.209	0.04456			959.381	0.00675			958.717	0.01055
			961.982	0.00479			954.199	0.02799			960.383	0.00675			959.717	0.01055
			962.985	0.00479			955.189	0.02445			961.385	0.00675			960.717	0.01055
			963.987	0.00479			956.179	0.02445			962.387	0.00675			961.716	0.01055
			964.99	0.00479			957.169	0.02445			963.389	0.00616			962.716	0.01055
			965.992	0.00591			958.159	0.02445			964.391	0.00237			963.716	0.01055
			966.995	0.02278			959.149	0.03083			965.393	0			964.716	0.01055
			967.997	0.03966			960.139	0.04935			966.395	0.00373			965.715	0.01055
			969	0.0415			961.129	0.05716			967.397	0.00675			966.715	0.01055
			970.002	0.03869			962.119	0.04001			968.399	0.00675			967.715	0.01055
			971.005	0.02285			963.109	0.03015			969.4	0.12166			968.715	0.01055
			972.008	0.168			964.099	0.09214			970.402	0.67296			969.715	0.01055
			973.01	0.81699			965.089	0.15498			971.404	1.44483			970.714	0.01055
			974.013	1.5981			966.079	0.22024			972.406	1.80449			971.714	0.03164
			975.015	2.25372			967.069	0.22637			973.408	2.43825			972.714	0.054
			976.018	2.83951			968.059	0.11011			974.41	6.6952			973.714	0.06839
			977.02	2.29087			969.049	0.0578			975.412	14.4061			974.713	0.08225
			978.023	1.624			970.039	0.18458			976.414	21.215			975.713	0.18506
			979.025	0.76738			971.029	0.35931			977.416	23.1939			976.713	0.28679
			980.028	0.11322			972.019	0.89244			978.418	15.4423			977.713	0.16912
			981.03	0.00479			973.009	1.48598			979.42	5.25125			978.713	0.03786
			982.033	0.00479			973.999	2.07893			980.422	1.74659			979.712	0.15876
			983.035	0.0167			974.989	2.97563			981.424	1.08061			980.712	0.35245
			984.038	0.03268			975.979	3.68994			982.426	0.7301			981.712	0.24444
			985.04	0.02774			976.969	4.26732			983.428	0.02905			982.712	0.06313
			986.043	0.01054			977.959	3.54114			984.43	0.00675			983.712	0.03535
			987.045	0.00479			978.949	2.58778			985.432	0.00675			984.711	0.01055
			988.048	0.00479			979.939	2.02241			986.434	0.00675			985.711	0.01055
			989.05	0.09625			980.929	1.04382			987.436	0.00675			986.711	0.01055
			990.053	0.21385			981.919	0.65767			988.438	0.00675			987.711	0.0273
			991.055	0.1261			982.909	0.76408			989.44	0.00675			988.71	0.04692
			992.058	0.03565			983.899	1.34419			990.441	0.00675			989.71	0.05318
			993.06	0.11358			984.889	1.57365			991.443	0.72621			990.71	0.02482
			994.063	0.2089			985.879	0.90878			992.445	1.9374			991.71	0.01055
			995.065	0.27202			986.869	0.38342			993.447	2.30595			992.71	0.01055
			996.068	0.14586			987.859	1.3222			994.449	2.18184			993.709	0.01055
			997.07	0.03771			988.849	2.89207			995.451	1.76886			994.709	0.04124
			998.073	0.17629			989.839	4.7632			996.453	0.82832			995.709	0.16154
			999.075	0.32626			990.829	9.39212			997.455	0.26544			996.709	0.22969
			1000.08	0.62813			991.819	13.6946			998.457	0.10119			997.708	0.23615
			1001.08	1.18848			992.809	17.4322			999.459	0.05409			998.708	0.27696
			1002.08	1.77358			993.799	18.5358			1000.46	0.00698			999.708	0.26113
			1003.09	2.2638			994.789	17.6534			1001.46	0.0115			1000.71	0.21471
			1004.09	2.29951			995.779	12.1977			1002.46	0.17042			1001.71	0.14056
			1005.09	2.2231			996.769	7.72836			1003.47	0.34551			1002.71	0.06456
			1006.09	1.33094			997.759	6.91074			1004.47	1.10552			1003.71	0.03114
			1007.1	0.24178			998.749	9.8969			1005.47	0.67086			1004.71	0.134
			1008.1	0.27914			999.739	14.808			1006.47	0.29093			1005.71	0.6534
			1009.1	0.87781			1000.73	22.4222			1007.47	0.74596			1006.71	1.1383
			1010.1	0.95888			1001.72	26.1482			1008.48	0.5842			1007.71	0.60325
			1011.11	0.57959			1002.71	27.2691			1009.48	0.11773			1008.71	0.25507
			1012.11	0.30013			1003.7	28.0778			1010.48	0.11621			1009.71	0.17879
			1013.11	0.11228			1004.69	33.3016			1011.48	0.25984			1010.71	0.1168
			1014.11	0.01086			1005.68	32.0916			1012.48	0.28356			1011.71	0.35687
			1015.12	0.00479			1006.67	24.0031			1013.49	0.10973			1012.71	0.53281
			1016.12	0.00479			1007.66	17.8484			1014.49	0.00675			1013.7	0.24966
			1017.12	0.09002			1008.65	11.0635			1015.49	0.00675			1014.7	0.02548
			1018.12	0.20995			1009.64	7.23858			1016.49	0.039			1015.7	0.09659
			1019.13	0.31618			1010.63	6.57657			1017.49	0.12225			1016.7	0.15409
			1020.13	0.3896			1011.62	6.69937			1018.5	0.14928			1017.7	0.06901
			1021.13	0.40645			1012.61	6.24397			1019.5	0.05856			1018.7	0.01055
			1022.13	0.56817			1013.6	4.80629			1020.5	0.01254			1019.7	0.01055
			1023.14	1.36998			1014.59	3.58506			1021.5	0.49842			1020.7	0.03087
			1024.14	2.40808			1015.58	3.52322			1022.5	1.31166			1021.7	0.06196
			1025.14	4.15045			1016.57	2.8361			1023.51	1.4706			1022.7	0.31192
			1026.14	6.92994			1017.56	2.72266			1024.51	1.48182			1023.7	0.70581
			1027.15	9.74021			1018.55	4.55129			1025.51	0.79845			1024.7	0.94922
			1028.15	11.1098			1019.54	6.55646			1026.51	0.25355			1025.7	0.54339
			1029.15	9.38589			1020.53	9.13924			1027.51	0.7305			1026.7	0.13755
			1030.15	7.66197			1021.52	10.5971			1028.52	1.31272			1027.7	0.00959
			1031.16	5.35848			1022.51	11.5515			1029.52	2.77098			1028.7	0.0082
			1032.16	3.0222			1023.5	13.1222			1030.52	4.95158			1029.7	0.1562
			1033.16	2.36212			1024.49	14.6993			1031.52	3.33724			1030.7	0.34816
			1034.16	1.73997			1025.48	23.8509			1032.52	0.89851			1031.7	0.70894
			1035.17	1.07677			1026.47	38.3676			1033.53	1.49356			1032.7	1.0558
			1036.17	0.40622			1027.46	50.5175			1034.53	1.98625			1033.7	1.17814
			1037.17	0.20698			1028.45	67.021			1035.53	1.46795			1034.7	0.90154
			1038.17	0.19991			1029.44	82.5571			1036.53	1.34111			1035.7	0.4109
			1039.18	0.34942			1030.43	90.4459			1037.53	5.80154			1036.7	0.06727
			1040.18	0.76069			1031.42	85.5228			1038.54	10.5948			1037.7	0.00937
			1041.18	2.07919			1032.41	66.3727			1039.54	12.3567			1038.7	0.00796
			1042.18	3.7457			1033.4	48.0961			1040.54	12.4333			1039.7	0.00853
			1043.19	3.83833			1034.39	36.5043			1041.54	9.17575			1040.7	0.0103
			1044.19	3.38529			1035.38	24.669			1042.54	5.74246			1041.7	0.59946
			1045.19	1.85962			1036.37	14.8108			1043.55	3.085			1042.7	1.2842
			1046.19	1.15886			1037.36	8.51043			1044.55	0.63192			1043.7	1.54922
			1047.2	1.26724			1038.35	11.845			1045.55	0.0054			1044.7	1.5774
			1048.2	0.86789			1039.34	14.0436			1046.55	0.00376			1045.7	0.8927
			1049.2	0.6707			1040.33	21.2353			1047.55	0.49425			1046.7	0.95421
			1050.2	0.64835			1041.32	34.6612			1048.55	1.28133			1047.7	1.46431
			1051.21	0.55065			1042.31	39.1025			1049.56	1.48578			1048.7	1.30927
			1052.21	0.32615			1043.3	31.9689			1050.56	1.90433			1049.7	0.8303
			1053.21	0.87132			1044.29	19.2773			1051.56	2.45662			1050.7	0.6062
			1054.21	1.91596			1045.28	9.30378			1052.56	1.95572			1051.7	0.34347
			1055.22	1.67816			1046.27	5.20015			1053.56	1.84381			1052.7	0.45311
			1056.22	1.28875			1047.26	3.78456			1054.57	2.36775			1053.7	0.67739
			1057.22	1.31437			1048.25	4.4285			1055.57	5.86775			1054.7	1.77116
			1058.22	1.55899			1049.24	5.05978			1056.57	17.9557			1055.7	2.85535
			1059.23	1.55464			1050.23	4.28718			1057.57	36.105			1056.7	2.68052
			1060.23	0.85692			1051.22	3.51049			1058.57	60.8934			1057.7	2.31395
			1061.23	0.47753			1052.21	2.06593			1059.58	85.7725			1058.7	2.23495
			1062.23	0.46377			1053.2	0.58108			1060.58	100			1059.69	2.15442
			1063.24	0.27009			1054.19	0.89741			1061.58	90.0394			1060.69	1.44913
			1064.24	0.11986			1055.18	1.56896			1062.58	57.6086			1061.69	0.80355
			1065.24	0.54345			1056.17	3.25047			1063.58	30.0188			1062.69	0.37187
			1066.24	0.92369			1057.16	3.46504			1064.59	17.7046			1063.69	0.4143
			1067.25	1.32951			1058.15	2.72353			1065.59	5.69491			1064.69	0.63589
			1068.25	1.65303			1059.14	2.61721			1066.59	6.66492			1065.69	0.70308
			1069.25	1.85584			1060.13	3.31993			1067.59	7.65959			1066.69	0.60364
			1070.25	1.8957			1061.12	4.34063			1068.59	10.4931			1067.69	0.97106
			1071.26	1.68137			1062.11	5.92491			1069.6	15.8739			1068.69	1.76801
			1072.26	1.28655			1063.1	11.3562			1070.6	43.2094			1069.69	2.04897
			1073.26	1.1396			1064.09	18.9215			1071.6	74.1573			1070.69	1.57704
			1074.26	1.63919			1065.08	34.4244			1072.6	69.9395			1071.69	0.96767
			1075.27	3.17203			1066.07	51.2366			1073.6	53.8109			1072.69	2.03754
			1076.27	8.46129			1067.06	60.1877			1074.61	33.7918			1073.69	3.74097
			1077.27	21.616			1068.05	65.6067			1075.61	11.7988			1074.69	4.94245
			1078.27	38.2628			1069.04	67.8475			1076.61	5.78608			1075.69	6.25667
			1079.28	55.0501			1070.03	72.3092			1077.61	2.68497			1076.69	5.4385
			1080.28	69.3371			1071.02	67.0407			1078.61	5.62226			1077.69	5.37751
			1081.28	81.2348			1072.01	57.8094			1079.62	8.64415			1078.69	12.436
			1082.28	90.3403			1073	54.7204			1080.62	12.8461			1079.69	19.498
			1083.29	96.6502			1073.99	51.7395			1081.62	17.6007			1080.69	15.9742
			1084.29	100			1074.98	49.001			1082.62	27.1322			1081.69	11.4393
			1085.29	96.7871			1075.97	46.2247			1083.62	51.6477			1082.69	8.89207
			1086.29	88.1924			1076.96	42.0788			1084.63	75.175			1083.69	6.4002
			1087.3	74.4212			1077.95	37.9587			1085.63	86.6391			1084.69	5.86552
			1088.3	57.2197			1078.94	32.7194			1086.63	90.0226			1085.69	7.85051
			1089.3	40.8738			1079.93	27.3697			1087.63	85.4537			1086.69	12.4639
			1090.3	25.9574			1080.92	23.1497			1088.63	76.0616			1087.69	20.7788
			1091.31	13.7339			1081.91	19.0522			1089.63	66.1721			1088.69	37.986
			1092.31	4.74653			1082.9	20.3604			1090.64	49.2548			1089.69	59.9619
			1093.31	1.94967			1083.89	26.8376			1091.64	35.4314			1090.69	83.9506
			1094.31	0.70019			1084.88	33.4686			1092.64	23.4699			1091.69	100
			1095.32	0.29466			1085.87	43.4558			1093.64	16.1337			1092.69	95.8134
			1096.32	0.0029			1086.86	54.1969			1094.64	10.501			1093.69	87.188
			1097.32	0.00479			1087.85	44.9735			1095.65	8.85676			1094.69	60.4898
			1098.32	0.00479			1088.84	32.1297			1096.65	11.3426			1095.69	33.5917
			1099.33	0.00479			1089.83	22.2992			1097.65	17.6906			1096.69	30.8788
			1100.33	0.06709			1090.82	13.6252			1098.65	19.0489			1097.69	33.3367
			1101.33	0.12323			1091.81	11.5763			1099.65	17.3009			1098.69	65.8409
			1102.33	0.05756			1092.8	9.56021			1100.66	13.8832			1099.69	90.917
			1103.34	0.00479			1093.79	7.35169			1101.66	8.04405			1100.69	85.09
			1104.34	0.00479			1094.78	5.83602			1102.66	3.93056			1101.69	64.2057
			1105.34	0.00479			1095.77	6.03603			1103.66	1.96319			1102.69	38.1792
			1106.34	0.05623			1096.76	7.30847			1104.66	0.74254			1103.69	14.5696
			1107.35	1.67312			1097.75	12.7397			1105.67	0.02965			1104.69	6.13429
			1108.35	3.71782			1098.74	20.1191			1106.67	0.00675			1105.68	1.04021
			1109.35	3.48517			1099.73	27.7073			1107.67	0.00675			1106.68	0.43255
			1110.35	2.66111			1100.72	35.1853			1108.67	0.00675			1107.68	0.23091
			1111.36	1.76204			1101.71	38.6266			1109.67	0.00675			1108.68	0.46296
			1112.36	2.28032			1102.7	41.5307			1110.68	0.04692			1109.68	0.51552
			1113.36	3.02212			1103.69	31.5352			1111.68	0.10385			1110.68	0.64868
			1114.36	5.82912			1104.68	23.8625			1112.68	0.10627			1111.68	1.03232
			1115.37	8.56491			1105.67	27.5372			1113.68	0.07093			1112.68	1.00347
			1116.37	8.46506			1106.66	39.6712			1114.68	0.05351			1113.68	0.443
			1117.37	6.60216			1107.65	65.113			1115.69	0.01727			1114.68	0.01055
			1118.37	3.71333			1108.64	85.5813			1116.69	0.15794			1115.68	0.01055
			1119.38	1.51724			1109.63	93.3035			1117.69	0.40648			1116.68	0.25828
			1120.38	0.52794			1110.62	100			1118.69	0.42425			1117.68	0.76119
			1121.38	0.15209			1111.61	80.0762			1119.69	0.68073			1118.68	0.95816
			1122.38	0.47632			1112.6	54.5904			1120.7	2.57813			1119.68	1.38969
			1123.39	0.55717			1113.59	57.9609			1121.7	3.92128			1120.68	2.67261
			1124.39	0.63803			1114.58	62.0426			1122.7	2.77988			1121.68	3.49219
			1125.39	0.41951			1115.57	63.1104			1123.7	1.5673			1122.68	3.62437
			1126.39	0.06482			1116.56	65.8453			1124.7	2.65526			1123.68	3.95839
			1127.4	0.08967			1117.55	61.6081			1125.71	3.12856			1124.68	4.35566
			1128.4	0.17234			1118.54	47.572			1126.71	1.2517			1125.68	3.7162
			1129.4	0.10779			1119.53	29.4119			1127.71	0.06268			1126.68	2.94904
			1130.4	0.03742			1120.52	13.1974			1128.71	0.1129			1127.68	1.55543
			1131.41	0.03931			1121.51	6.57151			1129.71	0.0936			1128.68	0.24416
			1132.41	0.04321			1122.5	2.98478			1130.72	0.03699			1129.68	0.11072
			1133.41	0.04133			1123.49	2.00725			1131.72	0.00675			1130.68	0.07838
			1134.41	0.03908			1124.48	1.3364			1132.72	0.00675			1131.68	0.07976
			1135.42	0.01742			1125.47	0.6647			1133.72	0.05894			1132.68	0.07315
			1136.42	0.04141			1126.46	0.28213			1134.72	0.57933			1133.68	0.09096
			1137.42	0.14109			1127.45	0.17826			1135.72	1.24216			1134.68	0.1147
			1138.42	0.18814			1128.44	0.07743			1136.73	0.81797			1135.68	0.10851
			1139.43	0.07688			1129.43	0.13293			1137.73	0.15652			1136.68	0.07811
			1140.43	0.00479			1130.42	0.146			1138.73	0.00675			1137.68	0.05424
			1141.43	0.00479			1131.41	0.05948			1139.73	0.00705			1138.68	0.09612
			1142.44	0.00479			1132.4	0.02337			1140.73	0.03775			1139.68	0.14667
			1143.44	0.00479			1133.39	0.09219			1141.74	0.06751			1140.68	0.18024
			1144.44	0.00479			1134.38	0.33008			1142.74	0.33356			1141.68	0.10621
			1145.44	0.00479			1135.37	0.84264			1143.74	0.48884			1142.68	0.01262
			1146.45	0.00479			1136.36	0.35547			1144.74	0.39334			1143.68	0.01055
			1147.45	0.00479			1137.35	0.02445			1145.74	0.29784			1144.68	0.01055
			1148.45	0.00479			1138.34	0.02445			1146.75	0.23869			1145.68	0.01055
			1149.45	0.00479			1139.33	0.02445			1147.75	0.33662			1146.68	0.01406
			1150.46	0.00479			1140.32	0.02445			1148.75	0.64239			1147.68	0.0375
			1151.46	0.00479			1141.31	0.02445			1149.75	0.96885			1148.68	0.05509
			1152.46	0.17695			1142.3	0.02445			1150.75	1.07296			1149.68	0.02417
			1153.46	0.46644			1143.29	0.02445			1151.76	1.14336			1150.68	0.01055
			1154.47	0.31099			1144.28	0.02445			1152.76	0.76133			1151.67	0.01055
			1155.47	0.08733			1145.27	0.02445			1153.76	0.2707			1152.67	0.01055
			1156.47	0.02389			1146.26	0.02445			1154.76	0.00675			1153.67	0.01055
			1157.47	0.00876			1147.25	0.03298			1155.76	0.00675			1154.67	0.14713
			1158.48	0.00479			1148.24	0.05134			1156.77	0.00675			1155.67	0.29361
			1159.48	0.00479			1149.23	0.32062			1157.77	0.00675			1156.67	0.16205
			1160.48	0.00479			1150.22	0.77342			1158.77	0.00675			1157.67	0.01482
			1161.48	0.00479			1151.21	0.80458			1159.77	0.00675			1158.67	0.03658
			1162.49	0.00479			1152.2	0.63559			1160.77	0.00675			1159.67	0.05833
			1163.49	0.01707			1153.19	0.55464			1161.78	0.00675			1160.67	0.04203
			1164.49	0.03482			1154.18	0.5083			1162.78	0.00675			1161.67	0.02025
			1165.49	0.03035			1155.17	0.2984			1163.78	0.00675			1162.67	0.01055
			1166.5	0.03041			1156.16	0.03009			1164.78	0.00675			1163.67	0.01055
			1167.5	0.03933			1157.15	0.07577			1165.78	0.00675			1164.67	0.04957
			1168.5	0.04113			1158.14	0.19903			1166.79	0.00675			1165.67	0.11208
			1169.5	0.0374			1159.13	0.96327			1167.79	0.00675			1166.67	0.12189
			1170.51	0.02231			1160.12	2.15852			1168.79	0.00675			1167.67	0.07282
			1171.51	0.00721			1161.11	2.3667			1169.79	0.00675			1168.67	0.04823
			1172.51	0.00479			1162.1	2.67421			1170.79	0.00675			1169.67	0.06135
			1173.51	0.00479			1163.09	1.96201			1171.8	0.00675			1170.67	0.0341
			1174.52	0.00479			1164.08	1.00252			1172.8	0.00675			1171.67	0.01055
			1175.52	0.00479			1165.07	0.18252			1173.8	0.00675			1172.67	0.01055
			1176.52	0.2615			1166.06	0.04326			1174.8	0.00663			1173.67	0.01055
			1177.52	0.20637			1167.05	0.03219			1175.8	0.00448			1174.67	0.01055
			1178.53	0.10365			1168.04	0.04918			1176.8	0.05191			1175.67	0.01055
			1179.53	0.03512			1169.03	0.09965			1177.81	0.11789			1176.67	0.01055
			1180.53	0.02096			1170.02	0.18971			1178.81	0.11446			1177.67	0.01055
			1181.53	0.03422			1171.01	0.47775			1179.81	0.03889			1178.67	0.01055
			1182.54	0.02277			1172	0.83948			1180.81	0.02901			1179.67	0.01055
			1183.54	0.00879			1172.99	0.95977			1181.81	0.07309			1180.67	0.01055
			1184.54	0.00479			1173.98	1.08022			1182.82	0.11839			1181.67	0.01055
			1185.54	0.00479			1174.97	1.65917			1183.82	0.10211			1182.67	0.01055
			1186.55	0.00479			1175.96	2.31475			1184.82	0.04615			1183.67	0.01055
			1187.55	0.00479			1176.95	2.01306			1185.82	0.01565			1184.67	0.01055
			1188.55	0.00479			1177.94	0.97205			1186.82	0.00675			1185.67	0.01878
			1189.55	0.00479			1178.93	0.54412			1187.83	0.00675			1186.67	0.0489
			1190.56	0.02452			1179.92	0.36883			1188.83	0.00675			1187.67	0.06653
			1191.56	0.07997			1180.91	0.1894			1189.83	0.00675			1188.67	0.03421
			1192.56	0.08559			1181.9	0.05713			1190.83	0.00675			1189.67	0.02089
			1193.56	0.05368			1182.89	0.02445			1191.83	0.00675			1190.67	0.05954
			1194.57	0.03048			1183.88	0.02445			1192.84	0.00675			1191.67	0.06216
			1195.57	0.01476			1184.87	0.04862			1193.84	0.00675			1192.67	0.02731
			1196.57	0.00479			1185.86	0.08804			1194.84	0.00675			1193.67	0.01055
			1197.57	0.00479			1186.85	0.09845			1195.84	0.00675			1194.67	0.01055
			1198.58	0.00479			1187.84	0.14013			1196.84	0.00675			1195.67	0.02123
			1199.58	0.00479			1188.83	0.23299			1197.85	0.00675			1196.67	0.2042
			1200.58	0.00479			1189.82	0.21847			1198.85	0.00675			1197.66	0.44495
			1201.58	0.00479			1190.81	0.10963			1199.85	0.00675			1198.66	0.32043
			1202.59	0.00479			1191.8	0.02445			1200.85	0.00675			1199.66	0.08569
			1203.59	0.00479			1192.79	0.02445			1201.85	0.00675			1200.66	0.01055
			1204.59	0.00479			1193.78	0.02445			1202.86	0.00675			1201.66	0.01055
			1205.59	0.00479			1194.77	0.02445			1203.86	0.00675			1202.66	0.01055
			1206.6	0.00479			1195.76	0.02445			1204.86	0.00675			1203.66	0.01055
			1207.6	0.00479			1196.75	0.02445			1205.86	0.00675			1204.66	0.03062
			1208.6	0.00479			1197.74	0.02445			1206.86	0.00675			1205.66	0.08668
			1209.6	0.00479			1198.73	0.02445			1207.87	0.00675			1206.66	0.29421
			1210.61	0.00479			1199.72	0.06177			1208.87	0.00675			1207.66	0.2636
			1211.61	0.00479			1200.71	0.10644			1209.87	0.00675			1208.66	0.08624

## Sheet: Fig 3
Figure 3		Sphingosines	Gb3	wavenumber [cm-1]	normalized intensity		iGb3	wavenumber [cm-1]	normalized intensity
				869.537	0			903.446	0.04618
				870.578	0			905.866	0.04618
				871.618	0			907.661	0.17153
				872.659	0			909.758	0.19132
				873.699	0			912.007	0.04618
				874.74	0			914.202	0.04618
				875.78	0			916.251	0.04618
				876.821	0			918.192	0.04618
				877.861	0			920.417	0.04618
				878.902	0			922.336	0.04618
				879.942	0			924.386	0.04618
				880.983	0			925.971	0.04618
				882.023	0			927.976	0.04618
				883.064	0			929.977	0.51458
				884.104	0			931.811	0.04618
				885.145	0			933.841	0.04618
				886.185	0			935.649	0.04618
				887.226	0			937.451	0.04618
				888.266	0			939.767	0.04618
				889.307	0			942	0.04618
				890.347	0			944.127	0.04618
				891.388	0			946.361	0.16493
				892.428	0			948.508	0.16493
				893.468	0			950.678	0.04618
				894.509	0			952.617	0.04618
				895.549	0			954.765	0.02068
				896.59	0			955.76	0.02068
				897.63	0			956.754	0.02068
				898.671	0			957.748	0.02068
				899.711	0			958.742	0.02068
				900.752	0			959.737	0.02068
				901.792	0			960.731	0.02068
				902.833	0			961.725	0.02068
				903.873	0			962.719	0.02068
				904.914	0			963.713	0.02068
				905.954	0			964.708	0.03628
				906.995	0			965.702	0.0696
				908.035	0			966.696	0.06723
				909.076	0.2348			967.69	0.03642
				910.116	0			968.685	0.34077
				911.157	0			969.679	0.99561
				912.197	0			970.673	1.29644
				913.238	0			971.667	1.17669
				914.278	0			972.662	1.47164
				915.319	0			973.656	2.08469
				916.359	0			974.65	2.81261
				917.4	0.032			975.644	3.21145
				918.44	0.07986			976.639	3.81525
				919.481	0.11468			977.633	4.50354
				920.521	0.07101			978.627	3.52638
				921.562	0.02735			979.621	3.16506
				922.602	0			980.616	3.3571
				923.643	0			981.61	3.55625
				924.683	0			982.604	2.7926
				925.724	0			983.598	1.42592
				926.764	0			984.593	0.29012
				927.805	0.03265			985.587	0.1679
				928.845	0.1072			986.581	0.07876
				929.886	0.09049			987.575	0.02068
				930.926	0.03394			988.57	0.02068
				931.967	0			989.564	0.09601
				933.007	0			990.558	0.27179
				934.047	0			991.552	0.33548
				935.088	0			992.547	0.34068
				936.128	0			993.541	0.22588
				937.169	0			994.535	0.03544
				938.209	0			995.529	0.02068
				939.25	0.02708			996.523	0.02068
				940.29	0.09957			997.518	0.43927
				941.331	0.07692			998.512	0.86698
				942.371	0.01461			999.506	1.81042
				943.412	0			1000.5	2.78959
				944.452	0			1001.49	1.67215
				945.493	0			1002.49	0.04998
				946.533	0			1003.48	0.41898
				947.574	0			1004.48	0.78799
				948.614	0			1005.47	0.73436
				949.655	0			1006.47	0.7568
				950.695	0			1007.46	0.9176
				951.736	0			1008.45	1.06408
				952.776	0			1009.45	1.33288
				953.817	0			1010.44	1.64517
				954.857	0			1011.44	1.93501
				955.898	0			1012.43	2.16183
				956.938	0			1013.43	2.38755
				957.979	0			1014.42	2.6453
				959.019	0			1015.41	3.23125
				960.06	0			1016.41	3.98239
				961.1	0			1017.4	3.99787
				962.141	0			1018.4	2.7626
				963.181	0			1019.39	1.75417
				964.222	0			1020.39	1.44704
				965.262	0			1021.38	2.8268
				966.303	0			1022.37	7.33256
				967.343	0.09568			1023.37	13.8265
				968.384	0.26186			1024.36	15.5411
				969.424	0.21948			1025.36	25.2233
				970.465	0.05278			1026.35	40.4414
				971.505	0			1027.35	41.5449
				972.545	0			1028.34	35.6138
				973.586	0			1029.33	33.1388
				974.626	0.11963			1030.33	31.525
				975.667	0.39681			1031.32	24.2937
				976.707	0.95198			1032.32	15.6263
				977.748	1.9613			1033.31	14.9567
				978.788	2.10188			1034.3	14.1759
				979.829	1.0015			1035.3	20.1124
				980.869	0.06096			1036.29	22.5985
				981.91	0			1037.29	18.468
				982.95	0.06029			1038.28	13.9204
				983.991	0.60245			1039.28	12.6738
				985.031	0.80152			1040.27	9.20879
				986.072	2.55402			1041.26	11.5612
				987.112	8.66912			1042.26	15.6925
				988.153	19.3374			1043.25	17.2561
				989.193	14.9308			1044.25	19.2427
				990.234	8.10432			1045.24	22.3035
				991.274	5.33725			1046.24	25.372
				992.315	2.44004			1047.23	29.7798
				993.355	0.33853			1048.22	33.9671
				994.396	0.09162			1049.22	32.0566
				995.436	0.35452			1050.21	30.0085
				996.477	0.4915			1051.21	27.1537
				997.517	0.59064			1052.2	24.2739
				998.558	1.31649			1053.2	22.9372
				999.598	2.13987			1054.19	20.9126
				1000.64	2.86885			1055.18	19.5552
				1001.68	0.46136			1056.18	19.4281
				1002.72	0.07325			1057.17	26.4513
				1003.76	0.28391			1058.17	37.2189
				1004.8	0.83801			1059.16	44.4599
				1005.84	1.98982			1060.16	50.2833
				1006.88	2.60785			1061.15	59.5622
				1007.92	1.53914			1062.14	73.0339
				1008.96	0			1063.14	87.7503
				1010	0			1064.13	100
				1011.04	0			1065.13	72.3665
				1012.08	0			1066.12	46.6029
				1013.12	0			1067.11	29.6882
				1014.16	0.62176			1068.11	22.5941
				1015.21	1.67587			1069.1	20.4932
				1016.25	3.48429			1070.1	22.2711
				1017.29	7.86575			1071.09	28.2095
				1018.33	17.2872			1072.09	31.6482
				1019.37	27.3822			1073.08	29.4601
				1020.41	33.6374			1074.07	30.0025
				1021.45	29.142			1075.07	39.9495
				1022.49	21.774			1076.06	47.0576
				1023.53	20.0567			1077.06	50.9606
				1024.57	20.321			1078.05	52.3954
				1025.61	22.812			1079.05	42.837
				1026.65	21.074			1080.04	34.755
				1027.69	15.3964			1081.03	33.1536
				1028.73	7.80807			1082.03	36.8317
				1029.77	4.31147			1083.02	53.3563
				1030.81	2.22673			1084.02	68.9446
				1031.85	0.84313			1085.01	82.3194
				1032.89	1.74862			1086.01	95.1838
				1033.93	1.46116			1087	90.3146
				1034.97	1.02712			1087.99	83.7838
				1036.02	2.49313			1088.99	78.8844
				1037.06	2.96831			1089.98	76.6387
				1038.1	3.44074			1090.98	77.8324
				1039.14	3.82206			1091.97	73.904
				1040.18	3.69184			1092.97	77.0131
				1041.22	3.53007			1093.96	84.2982
				1042.26	3.94968			1094.95	79.6332
				1043.3	6.21332			1095.95	68.2547
				1044.34	13.7526			1096.94	68.1162
				1045.38	21.8055			1097.94	71.9997
				1046.42	21.1534			1098.93	81.6925
				1047.46	15.0046			1099.92	92.362
				1048.5	14.2627			1100.92	94.5183
				1049.54	19.1248			1101.91	94.4666
				1050.58	27.5725			1102.91	84.4202
				1051.62	33.6185			1103.9	71.2379
				1052.66	35.7286			1104.9	56.0152
				1053.7	31.9472			1105.89	42.1143
				1054.74	28.6925			1106.88	39.8743
				1055.78	29.7041			1107.88	36.8454
				1056.82	33.0312			1108.87	27.5037
				1057.87	39.5399			1109.87	26.2507
				1058.91	37.1608			1110.86	33.5435
				1059.95	33.2361			1111.86	34.1779
				1060.99	24.1125			1112.85	25.4465
				1062.03	12.2227			1113.84	14.4221
				1063.07	7.6238			1114.84	8.22373
				1064.11	3.67956			1115.83	6.38406
				1065.15	4.10842			1116.83	4.54439
				1066.19	7.6122			1117.82	5.19296
				1067.23	11.7308			1118.82	6.39924
				1068.27	15.8833			1119.81	9.5802
				1069.31	17.7141			1120.8	12.098
				1070.35	20.1321			1121.8	13.9373
				1071.39	21.2722			1122.79	15.1527
				1072.43	18.8976			1123.79	9.92527
				1073.47	17.6742			1124.78	4.61465
				1074.51	26.5635			1125.78	4.93751
				1075.55	34.2837			1126.77	5.98845
				1076.59	39.8681			1127.76	7.61657
				1077.63	47.7721			1128.76	7.00069
				1078.68	70.7942			1129.75	5.18523
				1079.72	93.5133			1130.75	4.57354
				1080.76	100			1131.74	4.76688
				1081.8	73.0629			1132.73	5.19415
				1082.84	87.4391			1133.73	5.09701
				1083.88	73.4167			1134.72	4.64952
				1084.92	57.4963			1135.72	5.6938
				1085.96	40.9282			1136.71	7.56277
				1087	25.18			1137.71	10.084
				1088.04	21.4695			1138.7	12.4349
				1089.08	19.2909			1139.69	15.712
				1090.12	17.5345			1140.69	16.7715
				1091.16	15.7933			1141.68	15.8626
				1092.2	12.1905			1142.68	9.91654
				1093.24	8.41352			1143.67	5.66276
				1094.28	9.88786			1144.67	6.16552
				1095.32	12.3331			1145.66	6.54088
				1096.36	14.5781			1146.65	7.08186
				1097.4	16.9049			1147.65	8.71797
				1098.44	28.7183			1148.64	13.7705
				1099.48	47.7937			1149.64	18.5948
				1100.53	78.7267			1150.63	21.48
				1101.57	92.672			1151.63	25.9075
				1102.61	89.7295			1152.62	32.556
				1103.65	75.2948			1153.61	34.5926
				1104.69	52.5973			1154.61	28.999
				1105.73	29.0312			1155.6	24.007
				1106.77	13.0593			1156.6	17.8129
				1107.81	8.1341			1157.59	11.2029
				1108.85	18.8556			1158.59	12.0759
				1109.89	24.9297			1159.58	6.46415
				1110.93	28.5773			1160.57	2.30456
				1111.97	23.1043			1161.57	0.82759
				1113.01	15.6419			1162.56	0.34447
				1114.05	9.57377			1163.56	0.08704
				1115.09	6.68888			1164.55	0.08519
				1116.13	4.24512			1165.54	0.0893
				1117.17	4.47347			1166.54	0.506
				1118.21	4.18723			1167.53	2.39935
				1119.25	2.91328			1168.53	1.45875
				1120.29	2.11358			1169.52	0.45198
				1121.34	1.14559			1170.52	0.73947
				1122.38	1.19392			1171.51	1.28285
				1123.42	1.83643			1172.5	2.71679
				1124.46	2.14253			1173.5	4.8867
				1125.5	3.56011			1174.49	6.67572
				1126.54	4.72441			1175.49	7.50515
				1127.58	3.02356			1176.48	9.83487
				1128.62	1.38904			1177.48	11.9697
				1129.66	0.99647			1178.47	6.23072
				1130.7	2.73014			1179.46	2.64279
				1131.74	4.93769			1180.46	1.85346
				1132.78	5.65488			1181.45	1.11435
				1133.82	5.69878			1182.45	0.43363
				1134.86	5.54558			1183.44	0.02068
				1135.9	4.90492			1184.44	0.02068
				1136.94	3.36922			1185.43	0.02068
				1137.98	1.86918			1186.42	0.02068
				1139.02	1.45072			1187.42	0.02068
				1140.06	1.74788			1188.41	0.02068
				1141.1	2.50232			1189.41	0.02068
				1142.14	4.02496			1190.4	0.02068
				1143.19	8.48352			1191.4	0.02068
				1144.23	13.0462			1192.39	0.02068
				1145.27	10.6826			1193.38	0.02068
				1146.31	6.85812			1194.38	0.02068
				1147.35	4.25179			1195.37	0.02068
				1148.39	1.21279			1196.37	0.02068
				1149.43	0.91448			1197.36	0.08335
				1150.47	1.8119			1198.35	0.15829
				1151.51	3.82404			1199.35	0.19542
				1152.55	3.31293			1200.34	0.11237
				1153.59	0.54925			1201.34	0.02933
				1154.63	0			1202.33	0.02068
				1155.67	0			1203.33	0.02068
				1156.71	0			1204.32	0.02068
				1157.75	0			1205.31	0.02405
				1158.79	0			1206.31	0.06036
				1159.83	0.02918			1207.3	0.07318
				1160.87	0.54161			1208.3	0.04014
				1161.91	1.0306			1209.29	0.14079
				1162.95	1.46774			1210.29	0.27767
				1164	0			1211.28	0.36754
				1165.04	0			1212.27	0.39833
				1166.08	0			1213.27	0.25899
				1167.12	0			1214.26	0.02068
				1168.16	0			1215.26	0.02068
				1169.2	0			1216.25	0.02068
				1170.24	0			1217.25	0.02068
				1171.28	0			1218.24	0.02068
				1172.32	0			1219.23	0.3761
				1173.36	0			1220.23	0.78339
				1174.4	0.22346			1221.22	0.56656
				1175.44	0.41468			1222.22	0.34972
				1176.48	0.22072			1223.21	0.17129
				1177.52	0.02677			1224.21	0.02068
				1178.56	0			1225.2	0.02068
				1179.6	0			1226.19	0.02068
				1180.64	0			1227.19	0.02068
				1181.68	0			1228.18	0.02068
				1182.72	0.01495			1229.18	0.02068
				1183.76	0.28387			1230.17	0.02068
				1184.8	0.55278			1231.16	0.02068
				1185.85	0.37456			1232.16	0.02068
				1186.89	0.08982			1233.15	0.02068
				1187.93	0			1234.15	0.02068
				1188.97	0			1235.14	0.02068
				1190.01	0			1236.14	0.02068
				1191.05	0			1237.13	0.02068
				1192.09	0			1238.12	0.02068
				1193.13	0			1239.12	0.02068
				1194.17	0			1240.11	0.01183
				1195.21	0			1241.11	0
				1196.25	0			1242.1	0.0566
				1197.29	0			1243.1	0.14939
				1198.33	0			1244.09	0.11707
				1199.37	0			1245.08	0.05057
				1200.41	0			1246.08	0.02068
				1201.45	0.11826			1247.07	0.02068
				1202.49	0.33735			1248.07	0.02068
				1203.53	0.53019			1249.06	0.02068
				1204.57	0.31983			1250.06	0.12601
				1205.61	0.10947			1251.05	0.2702
				1206.66	0			1252.04	0.17393
				1207.7	0			1253.04	0.04792
				1208.74	0			1254.03	0.02068
				1209.78	0			1255.03	0.05446
				1210.82	0			1256.02	0.12493
				1211.86	0			1257.02	0.11986
				1212.9	0			1258.01	0.05811
				1213.94	0			1259	0.02068
				1214.98	0			1260	0.02068
				1216.02	0			1260.99	0.02068
				1217.06	0			1261.99	0.02068
				1218.1	0			1262.98	0.02068
				1219.14	0.0302			1263.97	0.02068
				1220.18	0.08516			1264.97	0.02068
				1221.22	0.10902			1265.96	0.02068
				1222.26	0.04797			1266.96	0.02068
				1223.3	0.25759			1267.95	0.02068
				1224.34	1.54099			1268.95	0.02068
				1225.38	2.82439			1269.94	0.02068
				1226.42	1.56945			1270.93	0.02068
				1227.46	0.30425			1271.93	0.02068
				1228.51	0			1272.92	0.02068
				1229.55	0			1273.92	0.02068
				1230.59	0			1274.91	0.02068
				1231.63	0			1275.91	0.02068
				1232.67	0.07711			1276.9	0.02068
				1233.71	0.21758			1277.89	0.02068
				1234.75	0.17463			1278.89	0.02068
				1235.79	0.03288			1279.88	0.02068
				1236.83	0			1280.88	0.02068
				1237.87	0			1281.87	0.02068
				1238.91	0			1282.87	0.0175
				1239.95	0			1283.86	0.01226
				1240.99	0			1284.85	0.01293
				1242.03	0			1285.85	0.01787
				1243.07	0			1286.84	0.0316
				1244.11	0			1287.84	0.05683
				1245.15	0			1288.83	0.08206
				1246.19	0			1289.83	0.05378
				1247.23	0			1290.82	0.02068
				1248.27	0			1291.81	0.02068
				1249.32	0			1292.81	0.02068
				1250.36	0			1293.8	0.02068
				1251.4	0			1294.8	0.02068
				1252.44	0			1295.79	0.02068
				1253.48	0			1296.78	0.02068
				1254.52	0			1297.78	0.02068
				1255.56	0			1298.77	0.02068
				1256.6	0			1299.77	0.02068
				1257.64	0			1300.76	0.03221
				1258.68	0			1301.76	0.04682
				1259.72	0			1302.75	0.06237
				1260.76	0			1303.74	0.07829
				1261.8	0			1304.74	0.06987
				1262.84	0			1305.73	0.04222
				1263.88	0			1306.73	0.02094
				1264.92	0			1307.72	0.02201
				1265.96	0			1308.72	0.03307
				1267	0			1309.71	0.07223
				1268.04	0			1310.7	0.08571
				1269.08	0.20998			1311.7	0.08607
				1270.12	0.46132			1312.69	0.13869
				1271.17	0.20808			1313.69	0.24916
				1272.21	0			1314.68	0.33886
				1273.25	0			1315.68	0.30947
				1274.29	0			1316.67	0.17134
				1275.33	0			1317.66	0.09393
				1276.37	0			1318.66	0.04919
				1277.41	0			1319.65	0.04348
				1278.45	0			1320.65	0.04905
				1279.49	0			1321.64	0.04077
				1280.53	0			1322.64	0.02506
				1281.57	0			1323.63	0.02068
				1282.61	0			1324.62	0.02068
				1283.65	0.08156			1325.62	0.02068
				1284.69	0.18803			1326.61	0.11276
				1285.73	0.25597			1327.61	0.28553
				1286.77	0.13723			1328.6	0.37759
				1287.81	0.01848			1329.59	0.30472
				1288.85	0			1330.59	0.25494
				1289.89	0			1331.58	0.311
				1290.93	0			1332.58	0.2819
				1291.97	0			1333.57	0.16685
				1293.02	0			1334.57	0.09463
				1294.06	0			1335.56	0.06604
				1295.1	0			1336.55	0.04768
				1296.14	0			1337.55	0.03149
				1297.18	0			1338.54	0.03628
				1298.22	0			1339.54	0.36983
				1299.26	0			1340.53	0.76035
				1300.3	0			1341.53	0.5848
				1301.34	0			1342.52	0.25988
				1302.38	0			1343.51	0.13828
				1303.42	0			1344.51	0.29902
				1304.46	0			1345.5	0.59956
				1305.5	0			1346.5	0.76434
				1306.54	0			1347.49	0.3687
				1307.58	0			1348.49	0.11936
				1308.62	0			1349.48	0.1086
				1309.66	0			1350.47	0.36986
				1310.7	0			1351.47	0.58801
				1311.74	0			1352.46	0.56415
				1312.78	0			1353.46	0.76347
				1313.83	0			1354.45	1.02067
				1314.87	0			1355.45	0.72753
				1315.91	0			1356.44	0.2405
				1316.95	0			1357.43	0.17342
				1317.99	0			1358.43	0.37642
				1319.03	0			1359.42	0.49174
				1320.07	0			1360.42	0.427
				1321.11	0			1361.41	0.36366
				1322.15	0			1362.4	0.3161
				1323.19	0			1363.4	0.36132
				1324.23	0			1364.39	0.81159
				1325.27	0			1365.39	1.36594
				1326.31	0			1366.38	1.53397
				1327.35	0			1367.38	1.21941
				1328.39	0			1368.37	0.88642
				1329.43	0			1369.36	0.49562
				1330.47	0			1370.36	0.47906
				1331.51	0			1371.35	0.59805
				1332.55	0			1372.35	0.91935
				1333.59	0			1373.34	1.27309
				1334.63	0			1374.34	1.25973
				1335.68	0			1375.33	0.73135
				1336.72	0			1376.32	0.3267
				1337.76	0			1377.32	0.27642
				1338.8	0			1378.31	0.21742
				1339.84	0			1379.31	0.09819
				1340.88	0			1380.3	0.04327
				1341.92	0			1381.3	0.04547
				1342.96	0			1382.29	0.04629
				1344	0			1383.28	0.0396
				1345.04	0			1384.28	0.08233
				1346.08	0			1385.27	0.1775
				1347.12	0.21269			1386.27	0.33805
				1348.16	0.63041			1387.26	0.53865
				1349.2	0.42841			1388.26	0.7527
				1350.24	0			1389.25	0.97235
				1351.28	0			1390.24	1.14914
				1352.32	0			1391.24	1.17682
				1353.36	0			1392.23	1.14921
				1354.4	0			1393.23	1.1216
				1355.44	0			1394.22	0.78996
				1356.49	0			1395.21	0.54769
				1357.53	0			1396.21	0.73586
				1358.57	0			1397.2	1.12137
				1359.61	0			1398.2	1.16684
				1360.65	0			1399.19	0.91261
				1361.69	0			1400.19	0.79272
				1362.73	0			1401.18	0.91506
				1363.77	0			1402.17	1.02547
				1364.81	0			1403.17	0.76346
				1365.85	0			1404.16	0.35223
				1366.89	0			1405.16	0.1654
				1367.93	0			1406.15	0.25742
				1368.97	0			1407.15	0.45663
				1370.01	0			1408.14	0.44727
				1371.05	0			1409.13	0.51442
				1372.09	0			1410.13	0.36814
				1373.13	0			1411.12	0.14456
				1374.17	0			1412.12	0.02068
				1375.21	0.17027			1413.11	0.02068
				1376.25	0.6571			1414.11	0.02104
				1377.29	0.48582			1415.1	0.02512
				1378.34	0.25329			1416.09	0.05548
				1379.38	0.12892			1417.09	0.08294
				1380.42	0.0259			1418.08	0.08383
				1381.46	0			1419.08	0.06665
				1382.5	0			1420.07	0.04565
				1383.54	0.08523			1421.07	0.10938
				1384.58	0.331			1422.06	0.5511
				1385.62	0.46012			1423.05	1.02107
				1386.66	0.16354			1424.05	1.00188
				1387.7	0.03771			1425.04	0.80462
				1388.74	0.12177			1426.04	0.65321
				1389.78	0.10776			1427.03	0.50625
				1390.82	0.02391			1428.02	0.32032
				1391.86	0			1429.02	0.25608
				1392.9	0			1430.01	0.32848
				1393.94	0.40435			1431.01	0.15141
				1394.98	0.82311			1432	0.26836
				1396.02	0.66759			1433	0.51223
				1397.06	0.23837			1433.99	0.5996
				1398.1	0			1434.98	0.52378
				1399.15	0			1435.98	0.48548
				1400.19	0.20144			1436.97	0.52845
				1401.23	0.44219			1437.97	0.44906
				1402.27	0.21924			1438.96	0.28132
				1403.31	0			1439.96	0.20108
				1404.35	0			1440.95	0.39206
				1405.39	0			1441.94	0.87192
				1406.43	0			1442.94	1.4915
				1407.47	0			1443.93	1.90762
				1408.51	0			1444.93	1.51049
				1409.55	0			1445.92	1.52093
				1410.59	0			1446.92	2.3442
				1411.63	0			1447.91	2.32229
				1412.67	0			1448.9	1.82328
				1413.71	0			1449.9	1.30886
				1414.75	0			1450.89	1.02276
				1415.79	0			1451.89	1.22788
				1416.83	0			1452.88	1.8585
				1417.87	0			1453.88	1.777
				1418.91	0			1454.87	1.46327
				1419.95	0			1455.86	1.34027
				1421	0			1456.86	1.28146
				1422.04	0			1457.85	1.04336
				1423.08	0			1458.85	0.6314
				1424.12	0			1459.84	0.43083
				1425.16	0			1460.83	0.89864
				1426.2	0			1461.83	1.68508
				1427.24	0			1462.82	1.65411
				1428.28	0			1463.82	1.30364
				1429.32	0			1464.81	1.11094
				1430.36	0			1465.81	1.08947
				1431.4	0			1466.8	0.93848
				1432.44	0			1467.79	0.75194
				1433.48	0			1468.79	1.83092
				1434.52	0			1469.78	2.37832
				1435.56	0			1470.78	1.60482
				1436.6	0			1471.77	0.66754
				1437.64	0			1472.77	0.21316
				1438.68	0			1473.76	0.1342
				1439.72	0			1474.75	0.39004
				1440.76	0			1475.75	0.56276
				1441.81	0			1476.74	0.30341
				1442.85	0			1477.74	0.17429
				1443.89	0			1478.73	0.2252
				1444.93	0			1479.73	0.26111
				1445.97	0			1480.72	0.21254
				1447.01	0.12675			1481.71	0.20267
				1448.05	0.47424			1482.71	0.25646
				1449.09	0.70728			1483.7	0.43416
				1450.13	0.12066			1484.7	0.8368
				1451.17	0			1485.69	1.20591
				1452.21	0			1486.69	1.08527
				1453.25	0			1487.68	0.77194
				1454.29	0			1488.67	0.71621
				1455.33	0			1489.67	0.77202
				1456.37	0			1490.66	0.33532
				1457.41	0			1491.66	0.14799
				1458.45	0			1492.65	0.12545
				1459.49	0.70131			1493.64	0.4505
				1460.53	1.95973			1494.64	0.59997
				1461.57	1.33573			1495.63	0.41065
				1462.61	0.71173			1496.63	0.19195
				1463.66	0.16518			1497.62	0.1407
				1464.7	0			1498.62	0.07134
				1465.74	0.4264			1499.61	0.03371
				1466.78	2.0506			1500.6	0.02235
				1467.82	3.28193			1501.6	0.02068
				1468.86	1.5511			1502.59	0.02068
				1469.9	0.08027			1503.59	0.02068
				1470.94	0.72657			1504.58	0.02286
				1471.98	1.71562			1505.58	0.03577
				1473.02	4.71104			1506.57	0.0503
				1474.06	7.17855			1507.56	0.0409
				1475.1	6.71471			1508.56	0.05903
				1476.14	6.62021			1509.55	0.23886
				1477.18	7.47893			1510.55	0.45235
				1478.22	5.47121			1511.54	0.51115
				1479.26	2.98611			1512.54	0.4451
				1480.3	1.85558			1513.53	0.2855
				1481.34	1.71242			1514.52	0.07277
				1482.38	1.16858			1515.52	0.2093
				1483.42	0.47843			1516.51	0.42781
				1484.47	0.01473			1517.51	0.39278
				1485.51	0.06869			1518.5	0.16632
				1486.55	0.12265			1519.5	0.06772
				1487.59	0.07693			1520.49	0.09988
				1488.63	0.01585			1521.48	0.17183
				1489.67	0			1522.48	0.41473
				1490.71	0			1523.47	0.76572
				1491.75	0			1524.47	0.63169
				1492.79	0			1525.46	0.30461
				1493.83	0			1526.45	0.36341
				1494.87	0.03476			1527.45	1.04414
				1495.91	0.12659			1528.44	1.02873
				1496.95	0.21842			1529.44	0.56366
				1497.99	0.33712			1530.43	0.28994
				1499.03	3.04856			1531.43	0.16479
				1500.07	3.2478			1532.42	0.16023
				1501.11	1.59408			1533.41	0.0931
				1502.15	0.50313			1534.41	0.04513
				1503.19	0.04858			1535.4	0.03118
				1504.23	0			1536.4	0.02123
				1505.27	0			1537.39	0.02068
				1506.32	0			1538.39	0.04249
				1507.36	0			1539.38	0.06939
				1508.4	0			1540.37	0.06781
				1509.44	0			1541.37	0.03964
				1510.48	0			1542.36	0.02068
				1511.52	0			1543.36	0.02483
				1512.56	0			1544.35	0.13012
				1513.6	0			1545.35	0.30706
				1514.64	0			1546.34	0.25397
				1515.68	0			1547.33	0.10706
				1516.72	0.00788			1548.33	0.02068
				1517.76	0.05604			1549.32	0.02068
				1518.8	0.10421			1550.32	0.02068
				1519.84	0.11478			1551.31	0.02068
				1520.88	0.06255			1552.31	0.02516
				1521.92	0.01031			1553.3	0.04519
				1522.96	0			1554.29	0.05206
				1524	0			1555.29	0.03765
				1525.04	0			1556.28	0.02793
				1526.08	0			1557.28	0.04329
				1527.12	0			1558.27	0.04881
				1528.17	0			1559.26	0.03114
				1529.21	0			1560.26	0.02068
				1530.25	0			1561.25	0.02068
				1531.29	0			1562.25	0.02068
				1532.33	0			1563.24	0.02068
				1533.37	0			1564.24	0.02068
				1534.41	0			1565.23	0.02068
				1535.45	0			1566.22	0.04599
				1536.49	0			1567.22	0.07815
				1537.53	0			1568.21	0.05734
				1538.57	0			1569.21	0.02384
				1539.61	0			1570.2	0.02068
				1540.65	0			1571.2	0.02068
				1541.69	0			1572.19	0.02068
				1542.73	0			1573.18	0.02068
				1543.77	0			1574.18	0.02068
				1544.81	0			1575.17	0.02068
				1545.85	0			1576.17	0.02068
				1546.89	0			1577.16	0.02068
				1547.93	0			1578.16	0.02068
				1548.98	0			1579.15	0.02068
				1550.02	0			1580.14	0.02068
				1551.06	0			1581.14	0.02068
				1552.1	0			1582.13	0.02068
				1553.14	0			1583.13	0.02068
				1554.18	0			1584.12	0.02068
				1555.22	0			1585.12	0.02068
				1556.26	0			1586.11	0.02068
				1557.3	0			1587.1	0.03912
				1558.34	0			1588.1	0.06842
				1559.38	0			1589.09	0.0771
				1560.42	0			1590.09	0.04484
				1561.46	0			1591.08	0.02068
				1562.5	0			1592.07	0.02068
				1563.54	0			1593.07	0.02068
				1564.58	0			1594.06	0.02068
				1565.62	0			1595.06	0.02068
				1566.66	0			1596.05	0.02068
				1567.7	0			1597.05	0.02068
				1568.74	0			1598.04	0.02068
				1569.78	0			1599.03	0.02068
				1570.83	0			1600.03	0.02068
				1571.87	0			1601.02	0.30493
				1572.91	0			1602.02	0.9302
				1573.95	0			1603.01	1.17784
				1574.99	0			1604.01	0.48789
				1576.03	0			1605	0.09145
				1577.07	0			1605.99	0.09145
				1578.11	0			1606.99	0.0886
				1579.15	0			1607.98	0.06341
				1580.19	0			1608.98	0.03821
				1581.23	0			1609.97	0.04244
				1582.27	0			1610.97	0.11405
				1583.31	0			1611.96	0.13009
				1584.35	0			1612.95	0.0713
				1585.39	0			1613.95	0.02068
				1586.43	0			1614.94	0.02068
				1587.47	0			1615.94	0.02068
				1588.51	0			1616.93	0.02068
				1589.55	0			1617.93	0.03449
				1590.59	0			1618.92	0.13762
				1591.64	0			1619.91	0.17684
				1592.68	0			1620.91	0.05267
				1593.72	0			1621.9	0.02068
				1594.76	0			1622.9	0.02068
				1595.8	0			1623.89	0.02068
				1596.84	0			1624.88	0.02068
				1597.88	0			1625.88	0.02068
				1598.92	0			1626.87	0.02068
				1599.96	0			1627.87	0.02068
				1601	0			1628.86	0.02068
				1602.04	0			1629.86	0.02068
				1603.08	0			1630.85	0.02068
				1604.12	0			1631.84	0.02068
				1605.16	0			1632.84	0.02068
				1606.2	0			1633.83	0.02068
				1607.24	0			1634.83	0.02068
				1608.28	0			1635.82	0.02068
				1609.32	0			1636.82	0.02068
				1610.36	0			1637.81	0.3254
				1611.4	0			1638.8	0.77829
				1612.44	0			1639.8	0.93068
				1613.49	0			1640.79	0.64666
				1614.53	0			1641.79	0.36264
				1615.57	0			1642.78	0.07862
				1616.61	0			1643.78	0.05627
				1617.65	0			1644.77	0.12518
				1618.69	0			1645.76	0.12188
				1619.73	0			1646.76	0.02199
				1620.77	0			1647.75	0.04757
				1621.81	0			1648.75	0.07315
				1622.85	0			1649.74	0.06788
				1623.89	0			1650.74	0.0385
				1624.93	0			1651.73	0.02068
				1625.97	0			1652.72	0.02068
				1627.01	0			1653.72	0.06338
				1628.05	0			1654.71	0.18138
				1629.09	0			1655.71	0.24157
				1630.13	0			1656.7	0.25682
				1631.17	0			1657.69	0.20948
				1632.21	0			1658.69	0.09283
				1633.25	0.16857			1659.68	0.02068
				1634.3	0.03114			1660.68	0.02068
				1635.34	0			1661.67	0.02068
				1636.38	0			1662.67	0.02068
				1637.42	0			1663.66	0.02068
				1638.46	0			1664.65	0.02068
				1639.5	0			1665.65	0.05521
				1640.54	0			1666.64	0.15201
				1641.58	0			1667.64	0.78764
				1642.62	0			1668.63	2.48078
				1643.66	0			1669.63	1.29969
				1644.7	0			1670.62	0.13227
				1645.74	0			1671.61	0.02068
				1646.78	0			1672.61	0.02068
				1647.82	0			1673.6	0.02068
				1648.86	0			1674.6	0.02068
				1649.9	0			1675.59	0.02068
				1650.94	0			1676.59	0.02068
				1651.98	0			1677.58	0.02068
				1653.02	0			1678.57	0.02068
				1654.06	0			1679.57	0.02068
				1655.1	0			1680.56	0.02068
				1656.15	0			1681.56	0.02068
				1657.19	0			1682.55	0.02068
				1658.23	0			1683.55	0.02068
				1659.27	0			1684.54	0.02068
				1660.31	0			1685.53	0.02068
				1661.35	0			1686.53	0.02068
				1662.39	0			1687.52	0.07083
				1663.43	0			1688.52	0.20168
				1664.47	0			1689.51	0.17473
				1665.51	0			1690.5	0.08226
				1666.55	0			1691.5	0.09643
				1667.59	0			1692.49	0.32323
				1668.63	0			1693.49	0.39962
				1669.67	0			1694.48	0.1998
				1670.71	0			1695.48	0.02068
				1671.75	0			1696.47	0.02068
				1672.79	0			1697.46	0.02068
				1673.83	0			1698.46	0.02068
				1674.87	0			1699.45	0.02068
				1675.91	0			1700.54	0
				1676.96	0			1702.09	0
				1678	0			1703.73	0
				1679.04	0			1705.08	0
				1680.08	0			1706.38	0
				1681.12	0			1709.14	0
				1682.16	0			1711.62	0
				1683.2	0			1713.85	0
				1684.24	0			1715.58	0
				1685.28	0			1717.56	0
				1686.32	0			1719.66	0
				1687.36	0			1721.4	0
				1688.4	0			1723.14	0
				1689.44	0			1724.73	0
				1690.48	0			1726.74	0
				1691.52	0			1729.12	0
				1692.56	0			1730.82	0
				1693.6	0			1732.85	0
				1694.64	0			1735.24	0
				1695.68	0			1736.8	0
				1696.72	0			1737.53	0
				1697.76	0			1739.41	0
				1698.81	0			1741.24	0
				1699.85	0			1743.08	0
				1700.89	0			1745.08	0
				1701.93	0			1747.13	0
				1702.97	0			1748.83	0
				1704.01	0			1750.84	0
				1705.05	0			1752.43	0
				1706.09	0			1753.49	0
				1707.13	0			1755.83	0
				1708.17	0			1757.75	0
				1709.21	0			1759.52	0
				1710.25	0			1761.23	0
				1711.29	0			1763.06	0
				1712.33	0			1764.19	0
				1713.37	0			1766.29	0
				1714.41	0			1768.83	0
				1715.45	0			1770.67	0
				1716.49	0			1772.73	0
				1717.53	0			1775.49	0
				1718.57	0			1777.58	0
				1719.62	0			1779.77	0
				1720.66	0			1781.7	0
				1721.7	0			1783.97	0
				1722.74	0			1785.9	0
				1723.78	0			1787.35	0
				1724.82	0			1789.85	0
				1725.86	0			1791.4	0
				1726.9	0			1794.53	0
				1727.94	0			1797.33	0
				1728.98	0			1799.64	0
				1730.02	0			1801.61	0
				1731.06	0			1803.41	0
				1732.1	0			1805	0
				1733.14	0			1807.21	0
				1734.18	0			--	--
				1735.22	0			--	--
				1736.26	0			--	--
				1737.3	0			--	--
				1738.34	0			--	--
				1739.38	0			--	--
				1740.42	0			--	--
				1741.47	0			--	--
				1742.51	0			--	--
				1743.55	0			--	--
				1744.59	0			--	--
				1745.63	0			--	--
				1746.67	0			--	--
				1747.71	0			--	--
				1748.75	0			--	--
				1749.79	0			--	--
				1750.83	0			--	--
				1751.87	0			--	--
				1752.91	0			--	--
				1753.95	0			--	--
				1754.99	0			--	--
				1756.03	0			--	--
				1757.07	0			--	--
				1758.11	0			--	--
				1759.15	0			--	--
				1760.19	0			--	--
				1761.23	0			--	--
				1762.28	0			--	--
				1763.32	0			--	--
				1764.36	0			--	--
				1765.4	0			--	--
				1766.44	0			--	--
				1767.48	0			--	--
				1768.52	0			--	--
				1769.56	0			--	--
				1770.6	0.08097			--	--
				1771.64	0.25222			--	--
				1772.68	0.38795			--	--
				1773.72	0.03044			--	--
				1774.76	0			--	--
				1775.8	0			--	--
				1776.84	0			--	--
				1777.88	0			--	--
				1778.92	0			--	--
				1779.96	0			--	--
				1781	0			--	--
				1782.04	0			--	--
				1783.08	0			--	--
				1784.13	0			--	--
				1785.17	0			--	--
				1786.21	0			--	--
				1787.25	0			--	--
				1788.29	0			--	--
				1789.33	0.000179004			--	--
				1790.37	0.06924			--	--
				1791.41	0.11742			--	--
				1792.45	0.07485			--	--
				1793.49	0.03229			--	--
				1794.53	0.01632			--	--
				1795.57	0.08394			--	--
				1796.61	0.11883			--	--
				1797.65	0.05798			--	--
				1798.69	0			--	--
				1799.73	0			--	--
				1800.77	0			--	--
				1801.81	0			--	--
				1802.85	0			--	--
				1803.89	0			--	--
				1804.93	0			--	--

## Sheet: Fig 4
Figure 4		alpha-Gal	sphingosine	wavenumber [cm-1]	normalized intensity		phytosphingosine	wavenumber [cm-1]	normalized intensity		ceramide	wavenumber [cm-1]	normalized intensity		diacylglycerol	wavenumber [cm-1]	normalized intensity
				903.271	0.00675			902.333	0.13044			899.986	0			898.162	0.16159
				904.273	0.00675			903.333	0.17559			900.987	0.1841			899.152	0.09301
				905.275	0.00675			904.332	0.17367			901.988	0.36183			900.142	0.07822
				906.277	0.07499			905.332	0.16494			902.989	0.18135			901.131	0.08365
				907.279	0.13402			906.332	0.20434			903.99	0.000882309			902.121	0.08063
				908.281	0.11781			907.331	0.37554			904.991	0			903.11	0.08136
				909.283	0.08			908.331	0.42998			905.992	0.00292			904.1	0.08615
				910.285	0.06709			909.331	0.40935			906.993	0.34204			905.09	0.08491
				911.287	0.09325			910.33	0.45837			907.994	0.68179			906.079	0.07942
				912.289	0.06098			911.33	0.4589			908.995	1.12323			907.069	0.07018
				913.291	0.01609			912.33	0.43259			909.996	1.54542			908.058	0.06923
				914.293	0.00675			913.329	0.462			910.997	1.16204			909.048	0.09716
				915.295	0.00675			914.329	0.4914			911.998	0.77905			910.037	0.12138
				916.297	0.00675			915.329	0.37022			912.999	0.89304			911.027	0.07961
				917.299	0.00675			916.328	0.2569			914	1.00572			912.017	0.05031
				918.301	0.00675			917.328	0.28168			915.001	0.84948			913.006	0.05031
				919.303	0.00675			918.328	0.31106			916.002	0.69284			913.996	0.05452
				920.305	0.00675			919.328	0.18697			917.003	0.49117			914.985	0.08354
				921.307	0.00675			920.327	0.05572			918.004	0.29361			915.975	0.13656
				922.309	0.00675			921.327	0.30496			919.005	0.48683			916.965	0.17273
				923.311	0.00843			922.327	0.46249			920.006	0.67482			917.954	0.13304
				924.313	0.04525			923.326	0.3174			921.006	0.60348			918.944	0.09918
				925.314	0.07317			924.326	0.24318			922.007	0.53263			919.933	0.11179
				926.316	0.03779			925.326	0.7142			923.008	0.5208			920.923	0.09823
				927.318	0.00675			926.325	0.94845			924.009	0.50561			921.912	0.06882
				928.32	0.00675			927.325	0.62432			925.01	0.25057			922.902	0.05031
				929.322	0.00675			928.325	0.41287			926.011	0.00933			923.892	0.05031
				930.324	0.00675			929.324	0.34876			927.012	0.54148			924.881	0.05031
				931.326	0.00675			930.324	0.22815			928.013	1.0428			925.871	0.05361
				932.328	0.00675			931.324	0.08968			929.014	0.50855			926.86	0.08349
				933.33	0.00675			932.323	0.11689			930.015	0			927.85	0.1219
				934.332	0.03638			933.323	0.25586			931.016	0			928.84	0.09341
				935.334	0.06889			934.323	0.26724			932.017	0.04155			929.829	0.05282
				936.336	0.0632			935.322	0.10778			933.018	0.37923			930.819	0.06163
				937.338	0.02034			936.322	0.05238			934.019	0.7204			931.808	0.07167
				938.34	0.00675			937.322	0.23872			935.02	1.07305			932.798	0.07271
				939.342	0.00675			938.322	0.44829			936.021	1.51932			933.788	0.08186
				940.344	0.00675			939.321	0.36306			937.022	1.58367			934.777	0.11987
				941.346	0.00675			940.321	0.24733			938.023	1.63916			935.767	0.15541
				942.348	0.00675			941.321	0.13358			939.024	1.4987			936.756	0.17619
				943.35	0.00675			942.32	0.02548			940.025	1.46768			937.746	0.17464
				944.352	0.00675			943.32	0.05581			941.026	2.13063			938.735	0.1203
				945.354	0.00675			944.32	0.12435			942.026	2.71633			939.725	0.0541
				946.356	0.03764			945.319	0.31057			943.027	1.38991			940.715	0.05921
				947.357	0.07257			946.319	0.61818			944.028	0.32802			941.704	0.07302
				948.359	0.0444			947.319	0.60692			945.029	1.56543			942.694	0.1234
				949.361	0.00929			948.318	0.3351			946.03	2.70354			943.683	0.17792
				950.363	0.10716			949.318	0.11824			947.031	2.11028			944.673	0.15422
				951.365	0.20503			950.318	0.21482			948.032	1.62496			945.663	0.11
				952.367	0.12895			951.317	0.24502			949.033	1.54529			946.652	0.12772
				953.369	0.00675			952.317	0.10918			950.034	1.49729			947.642	0.13646
				954.371	0.00675			953.317	0.00248			951.035	2.12998			948.631	0.1071
				955.373	0.00675			954.316	0.00248			952.036	2.89156			949.621	0.0713
				956.375	0.00675			955.316	0.0118			953.037	6.46795			950.611	0.05052
				957.377	0.00675			956.316	0.05899			954.038	9.79117			951.6	0.05031
				958.379	0.00675			957.316	0.14774			955.039	7.41043			952.59	0.05031
				959.381	0.00675			958.315	0.27661			956.04	5.16083			953.579	0.0543
				960.383	0.00675			959.315	0.23859			957.041	5.46351			954.569	0.07074
				961.385	0.00675			960.315	0.10475			958.042	5.69031			955.558	0.07829
				962.387	0.00675			961.314	0.06732			959.043	4.1566			956.548	0.06691
				963.389	0.00616			962.314	0.09072			960.044	2.72704			957.538	0.06033
				964.391	0.00237			963.314	0.04857			961.045	2.2578			958.527	0.10259
				965.393	0			964.313	0.11532			962.045	1.86669			959.517	0.14254
				966.395	0.00373			965.313	0.35565			963.046	2.79111			960.506	0.11457
				967.397	0.00675			966.313	0.31933			964.047	3.51658			961.496	0.09464
				968.399	0.00675			967.312	0.33042			965.048	3.37187			962.486	0.16627
				969.4	0.12166			968.312	0.46094			966.049	3.27829			963.475	0.23224
				970.402	0.67296			969.312	0.46042			967.05	4.0589			964.465	0.15921
				971.404	1.44483			970.311	0.37801			968.051	4.93449			965.454	0.0838
				972.406	1.80449			971.311	0.25942			969.052	5.3109			966.444	0.07927
				973.408	2.43825			972.311	0.17556			970.053	5.75038			967.433	0.11545
				974.41	6.6952			973.31	0.19826			971.054	7.11695			968.423	0.12289
				975.412	14.4061			974.31	0.12116			972.055	8.03699			969.413	0.11443
				976.414	21.215			975.31	0.10563			973.056	6.52115			970.402	0.16882
				977.416	23.1939			976.31	0.1576			974.057	5.36296			971.392	0.26172
				978.418	15.4423			977.309	0.17847			975.058	9.06247			972.381	0.24276
				979.42	5.25125			978.309	0.20974			976.059	11.7961			973.371	0.11833
				980.422	1.74659			979.309	0.25474			977.06	9.99642			974.361	0.06585
				981.424	1.08061			980.308	0.30635			978.061	8.30928			975.35	0.12161
				982.426	0.7301			981.308	0.61213			979.062	7.89189			976.34	0.14373
				983.428	0.02905			982.308	0.88811			980.063	7.76306			977.329	0.14878
				984.43	0.00675			983.307	0.4393			981.064	9.01365			978.319	0.37603
				985.432	0.00675			984.307	0.08292			982.065	10.1827			979.309	0.72383
				986.434	0.00675			985.307	0.09849			983.065	10.6276			980.298	0.731
				987.436	0.00675			986.306	0.17919			984.066	10.796			981.288	0.49157
				988.438	0.00675			987.306	0.23628			985.067	7.21736			982.277	0.29938
				989.44	0.00675			988.306	0.27016			986.068	3.84986			983.267	0.16664
				990.441	0.00675			989.305	0.30404			987.069	2.65771			984.256	0.15004
				991.443	0.72621			990.305	0.46702			988.07	1.6082			985.246	0.10634
				992.445	1.9374			991.305	0.43962			989.071	2.24165			986.236	0.07602
				993.447	2.30595			992.304	0.27745			990.072	2.79722			987.225	0.08679
				994.449	2.18184			993.304	0.20571			991.073	2.3527			988.215	0.12125
				995.451	1.76886			994.304	0.20471			992.074	1.86349			989.204	0.15971
				996.453	0.82832			995.304	0.2461			993.075	1.74833			990.194	0.18284
				997.455	0.26544			996.303	0.21449			994.076	1.74974			991.184	0.16996
				998.457	0.10119			997.303	0.11637			995.077	2.93585			992.173	0.11388
				999.459	0.05409			998.303	0.10588			996.078	3.59954			993.163	0.06026
				1000.46	0.00698			999.302	0.20688			997.079	2.35906			994.152	0.06165
				1001.46	0.0115			1000.3	0.20854			998.08	1.28408			995.142	0.07228
				1002.46	0.17042			1001.3	0.16944			999.081	1.99207			996.131	0.06836
				1003.47	0.34551			1002.3	0.11345			1000.08	2.57396			997.121	0.09648
				1004.47	1.10552			1003.3	0.09089			1001.08	1.83083			998.111	0.30079
				1005.47	0.67086			1004.3	0.13541			1002.08	1.31073			999.1	0.52477
				1006.47	0.29093			1005.3	0.20413			1003.08	3.06851			1000.09	0.39041
				1007.47	0.74596			1006.3	0.25797			1004.09	4.56587			1001.08	0.11881
				1008.48	0.5842			1007.3	0.20658			1005.09	3.54817			1002.07	0.06944
				1009.48	0.11773			1008.3	0.13588			1006.09	2.71348			1003.06	0.15047
				1010.48	0.11621			1009.3	0.10548			1007.09	3.50049			1004.05	0.69949
				1011.48	0.25984			1010.3	0.11838			1008.09	3.97221			1005.04	1.23857
				1012.48	0.28356			1011.3	0.3196			1009.09	3.08876			1006.03	1.02262
				1013.49	0.10973			1012.3	0.62495			1010.09	2.55787			1007.02	0.74478
				1014.49	0.00675			1013.3	0.5354			1011.09	4.87977			1008.01	1.12514
				1015.49	0.00675			1014.3	0.29594			1012.09	6.78388			1009	1.49406
				1016.49	0.039			1015.3	0.29764			1013.09	6.67031			1009.99	1.17222
				1017.49	0.12225			1016.3	0.36403			1014.09	6.66761			1010.98	0.86764
				1018.5	0.14928			1017.3	0.44172			1015.1	7.65177			1011.96	1.25147
				1019.5	0.05856			1018.3	0.52636			1016.1	9.09618			1012.95	1.61658
				1020.5	0.01254			1019.3	0.61712			1017.1	13.041			1013.94	1.65953
				1021.5	0.49842			1020.3	0.52852			1018.1	16.666			1014.93	1.68496
				1022.5	1.31166			1021.3	0.32163			1019.1	17.8248			1015.92	1.31621
				1023.51	1.4706			1022.29	0.24287			1020.1	18.6906			1016.91	1.0242
				1024.51	1.48182			1023.29	0.26249			1021.1	18.3668			1017.9	1.79225
				1025.51	0.79845			1024.29	0.70503			1022.1	17.9801			1018.89	2.70344
				1026.51	0.25355			1025.29	1.17771			1023.1	17.0129			1019.88	1.99085
				1027.51	0.7305			1026.29	0.59764			1024.1	16.5372			1020.87	1.07545
				1028.52	1.31272			1027.29	0.2497			1025.11	17.4483			1021.86	0.57001
				1029.52	2.77098			1028.29	0.21692			1026.11	18.2026			1022.85	0.24889
				1030.52	4.95158			1029.29	0.23309			1027.11	17.6132			1023.84	0.53222
				1031.52	3.33724			1030.29	0.19948			1028.11	16.8788			1024.83	1.03003
				1032.52	0.89851			1031.29	0.14247			1029.11	15.0256			1025.82	1.04628
				1033.53	1.49356			1032.29	0.18795			1030.11	14.7183			1026.81	0.93453
				1034.53	1.98625			1033.29	0.26615			1031.11	25.4396			1027.8	0.9657
				1035.53	1.46795			1034.29	0.30743			1032.11	33.8702			1028.79	2.87043
				1036.53	1.34111			1035.29	0.26667			1033.11	33.265			1029.78	5.1321
				1037.53	5.80154			1036.29	0.17834			1034.11	33.8011			1030.77	6.37858
				1038.54	10.5948			1037.29	0.28193			1035.11	42.1334			1031.76	8.31833
				1039.54	12.3567			1038.29	0.69077			1036.12	49.3665			1032.75	9.46883
				1040.54	12.4333			1039.29	1.60874			1037.12	50.1871			1033.74	8.26783
				1041.54	9.17575			1040.29	2.6282			1038.12	50.6735			1034.73	7.4345
				1042.54	5.74246			1041.29	6.96537			1039.12	48.9858			1035.71	10.818
				1043.55	3.085			1042.29	11.092			1040.12	47.6727			1036.7	18.8668
				1044.55	0.63192			1043.29	10.5853			1041.12	48.4644			1037.69	25.3239
				1045.55	0.0054			1044.29	9.97895			1042.12	49.6534			1038.68	37.097
				1046.55	0.00376			1045.29	7.30598			1043.12	53.5157			1039.67	49.7027
				1047.55	0.49425			1046.29	4.94031			1044.12	57.899			1040.66	47.0149
				1048.55	1.28133			1047.29	2.73142			1045.12	65.6251			1041.65	32.5228
				1049.56	1.48578			1048.29	1.15336			1046.13	70.8352			1042.64	16.7773
				1050.56	1.90433			1049.29	1.21743			1047.13	59.29			1043.63	6.47721
				1051.56	2.45662			1050.29	1.11227			1048.13	48.4731			1044.62	1.5007
				1052.56	1.95572			1051.29	0.73834			1049.13	42.5001			1045.61	0.08638
				1053.56	1.84381			1052.29	0.52333			1050.13	37.3609			1046.6	0.09184
				1054.57	2.36775			1053.29	0.50099			1051.13	37.5332			1047.59	0.11491
				1055.57	5.86775			1054.28	0.48092			1052.13	38.1972			1048.58	0.13464
				1056.57	17.9557			1055.28	0.2027			1053.13	41.9059			1049.57	0.17279
				1057.57	36.105			1056.28	0.77186			1054.13	45.0941			1050.56	0.71655
				1058.57	60.8934			1057.28	1.80698			1055.13	44.9583			1051.55	1.38637
				1059.58	85.7725			1058.28	7.87086			1056.13	43.9518			1052.54	1.29784
				1060.58	100			1059.28	15.8498			1057.14	37.6608			1053.53	1.01042
				1061.58	90.0394			1060.28	54.281			1058.14	32.4021			1054.52	0.77926
				1062.58	57.6086			1061.28	100			1059.14	33.1252			1055.51	0.93511
				1063.58	30.0188			1062.28	97.3575			1060.14	33.591			1056.5	1.39014
				1064.59	17.7046			1063.28	90.7321			1061.14	32.4591			1057.49	1.37315
				1065.59	5.69491			1064.28	63.0189			1062.14	32.0284			1058.48	1.05003
				1066.59	6.66492			1065.28	32.5943			1063.14	35.424			1059.47	0.84945
				1067.59	7.65959			1066.28	11.4835			1064.14	39.901			1060.45	1.70775
				1068.59	10.4931			1067.28	5.31728			1065.14	50.6681			1061.44	4.93243
				1069.6	15.8739			1068.28	9.49719			1066.14	61.405			1062.43	10.7746
				1070.6	43.2094			1069.28	11.8108			1067.15	72.4054			1063.42	17.4719
				1071.6	74.1573			1070.28	12.1836			1068.15	76.6029			1064.41	28.8122
				1072.6	69.9395			1071.28	20.425			1069.15	59.195			1065.4	42.1378
				1073.6	53.8109			1072.28	30.496			1070.15	43.2713			1066.39	48.727
				1074.61	33.7918			1073.28	32.0725			1071.15	34.6412			1067.38	52.307
				1075.61	11.7988			1074.28	31.0257			1072.15	28.2048			1068.37	55.3961
				1076.61	5.78608			1075.28	27.7006			1073.15	32.4537			1069.36	55.3216
				1077.61	2.68497			1076.28	17.7755			1074.15	37.8315			1070.35	54.3965
				1078.61	5.62226			1077.28	10.247			1075.15	49.0589			1071.34	58.04
				1079.62	8.64415			1078.28	9.76009			1076.15	60.7336			1072.33	62.4052
				1080.62	12.8461			1079.28	9.99065			1077.15	72.7019			1073.32	58.5435
				1081.62	17.6007			1080.28	11.5994			1078.16	84.0623			1074.31	55.2562
				1082.62	27.1322			1081.28	14.6491			1079.16	92.7863			1075.3	49.8417
				1083.62	51.6477			1082.28	22.9174			1080.16	100			1076.29	42.7645
				1084.63	75.175			1083.28	33.1297			1081.16	99.484			1077.28	40.7222
				1085.63	86.6391			1084.28	44.9959			1082.16	98.1745			1078.27	40.1592
				1086.63	90.0226			1085.28	46.1677			1083.16	93.0703			1079.26	37.6253
				1087.63	85.4537			1086.27	25.1532			1084.16	88.4872			1080.25	37.2633
				1088.63	76.0616			1087.27	9.52486			1085.16	86.4304			1081.24	42.6701
				1089.63	66.1721			1088.27	6.48893			1086.16	82.301			1082.23	61.1193
				1090.64	49.2548			1089.27	4.32148			1087.16	68.8789			1083.22	85.9671
				1091.64	35.4314			1090.27	3.63366			1088.17	55.3052			1084.2	99.8703
				1092.64	23.4699			1091.27	2.943			1089.17	40.9193			1085.19	100
				1093.64	16.1337			1092.27	2.41218			1090.17	27.9561			1086.18	97.387
				1094.64	10.501			1093.27	1.77047			1091.17	21.8515			1087.17	90.6551
				1095.65	8.85676			1094.27	1.34878			1092.17	17.0367			1088.16	79.6178
				1096.65	11.3426			1095.27	1.53371			1093.17	18.5372			1089.15	57.6787
				1097.65	17.6906			1096.27	1.64103			1094.17	19.0017			1090.14	35.064
				1098.65	19.0489			1097.27	1.58271			1095.17	14.6723			1091.13	19.2135
				1099.65	17.3009			1098.27	1.5772			1096.17	11.7125			1092.12	8.53681
				1100.66	13.8832			1099.27	2.39709			1097.17	14.8903			1093.11	1.93787
				1101.66	8.04405			1100.27	2.64796			1098.17	16.8322			1094.1	0.96904
				1102.66	3.93056			1101.27	2.0251			1099.18	13.2136			1095.09	0.3491
				1103.66	1.96319			1102.27	1.04468			1100.18	10.8393			1096.08	0.44693
				1104.66	0.74254			1103.27	0.26552			1101.18	13.9427			1097.07	1.74787
				1105.67	0.02965			1104.27	0.16862			1102.18	15.2638			1098.06	2.55488
				1106.67	0.00675			1105.27	0.16073			1103.18	14.6188			1099.05	2.19426
				1107.67	0.00675			1106.27	0.12229			1104.18	14.38			1100.04	2.36774
				1108.67	0.00675			1107.27	0.11958			1105.18	13.9989			1101.03	2.01522
				1109.67	0.00675			1108.27	0.14939			1106.18	13.2672			1102.02	0.77412
				1110.68	0.04692			1109.27	0.26274			1107.18	10.6454			1103.01	0.22764
				1111.68	0.10385			1110.27	0.59174			1108.18	8.73346			1104	0.3231
				1112.68	0.10627			1111.27	0.73561			1109.19	8.76995			1104.99	0.80719
				1113.68	0.07093			1112.27	0.48874			1110.19	8.469			1105.98	1.17102
				1114.68	0.05351			1113.27	0.30941			1111.19	6.85054			1106.97	0.89324
				1115.69	0.01727			1114.27	0.35618			1112.19	5.91439			1107.95	0.57601
				1116.69	0.15794			1115.27	0.35337			1113.19	6.75305			1108.94	0.39909
				1117.69	0.40648			1116.27	0.26253			1114.19	7.42632			1109.93	0.88249
				1118.69	0.42425			1117.26	0.22151			1115.19	7.32326			1110.92	3.0406
				1119.69	0.68073			1118.26	0.24252			1116.19	7.16141			1111.91	4.81354
				1120.7	2.57813			1119.26	0.43243			1117.19	6.77839			1112.9	6.12652
				1121.7	3.92128			1120.26	0.81426			1118.19	6.98542			1113.89	9.36057
				1122.7	2.77988			1121.26	1.17312			1119.19	9.40027			1114.88	16.6556
				1123.7	1.5673			1122.26	0.35602			1120.2	10.8665			1115.87	21.2956
				1124.7	2.65526			1123.26	0.09511			1121.2	8.63194			1116.86	20.5862
				1125.71	3.12856			1124.26	0.09902			1122.2	6.68597			1117.85	16.5383
				1126.71	1.2517			1125.26	0.20564			1123.2	5.81077			1118.84	12.517
				1127.71	0.06268			1126.26	0.22305			1124.2	4.75114			1119.83	11.4176
				1128.71	0.1129			1127.26	0.26424			1125.2	3.19084			1120.82	16.6522
				1129.71	0.0936			1128.26	0.28821			1126.2	2.3881			1121.81	22.9526
				1130.72	0.03699			1129.26	0.19368			1127.2	4.45102			1122.8	17.1003
				1131.72	0.00675			1130.26	0.14056			1128.2	6.03661			1123.79	8.91915
				1132.72	0.00675			1131.26	0.1445			1129.2	6.11635			1124.78	4.89535
				1133.72	0.05894			1132.26	0.18039			1130.21	6.81374			1125.77	2.56153
				1134.72	0.57933			1133.26	0.17325			1131.21	9.78237			1126.76	1.77509
				1135.72	1.24216			1134.26	0.15918			1132.21	11.4916			1127.75	1.67344
				1136.73	0.81797			1135.26	0.22615			1133.21	8.92446			1128.74	1.61674
				1137.73	0.15652			1136.26	0.34839			1134.21	6.59428			1129.73	0.94328
				1138.73	0.00675			1137.26	0.37683			1135.21	5.16187			1130.72	0.35009
				1139.73	0.00705			1138.26	0.25346			1136.21	3.78005			1131.7	0.23225
				1140.73	0.03775			1139.26	0.16221			1137.21	2.5761			1132.69	0.18503
				1141.74	0.06751			1140.26	0.09879			1138.21	1.7022			1133.68	0.10622
				1142.74	0.33356			1141.26	0.04275			1139.21	2.00687			1134.67	0.11708
				1143.74	0.48884			1142.26	0.24044			1140.21	2.39792			1135.66	0.13549
				1144.74	0.39334			1143.26	0.42829			1141.22	3.03535			1136.65	0.12563
				1145.74	0.29784			1144.26	0.3714			1142.22	3.44795			1137.64	0.20981
				1146.75	0.23869			1145.26	0.41792			1143.22	3.10644			1138.63	0.34987
				1147.75	0.33662			1146.26	0.47193			1144.22	2.91098			1139.62	0.46002
				1148.75	0.64239			1147.26	0.47711			1145.22	3.21023			1140.61	0.55596
				1149.75	0.96885			1148.26	0.70086			1146.22	3.51835			1141.6	0.68785
				1150.75	1.07296			1149.25	0.83061			1147.22	3.85542			1142.59	1.74977
				1151.76	1.14336			1150.25	0.45027			1148.22	5.02611			1143.58	4.91175
				1152.76	0.76133			1151.25	0.11304			1149.22	8.01876			1144.57	10.2716
				1153.76	0.2707			1152.25	0.16605			1150.22	10.841			1145.56	24.2182
				1154.76	0.00675			1153.25	0.23272			1151.23	13.106			1146.55	34.217
				1155.76	0.00675			1154.25	0.25732			1152.23	14.3118			1147.54	37.7064
				1156.77	0.00675			1155.25	0.25938			1153.23	11.8958			1148.53	37.045
				1157.77	0.00675			1156.25	0.1314			1154.23	9.48108			1149.52	32.2058
				1158.77	0.00675			1157.25	0.02046			1155.23	7.10517			1150.51	29.311
				1159.77	0.00675			1158.25	0.04311			1156.23	5.43039			1151.5	29.1602
				1160.77	0.00675			1159.25	0.11447			1157.23	6.03122			1152.49	30.361
				1161.78	0.00675			1160.25	0.21415			1158.23	6.29756			1153.48	33.3755
				1162.78	0.00675			1161.25	0.3362			1159.23	5.32884			1154.47	39.156
				1163.78	0.00675			1162.25	0.32879			1160.23	4.4637			1155.45	44.6113
				1164.78	0.00675			1163.25	0.25794			1161.23	3.58821			1156.44	37.2023
				1165.78	0.00675			1164.25	0.21141			1162.24	2.80487			1157.43	25.1482
				1166.79	0.00675			1165.25	0.18867			1163.24	2.31884			1158.42	16.4564
				1167.79	0.00675			1166.25	0.16758			1164.24	2.06262			1159.41	10.1942
				1168.79	0.00675			1167.25	0.16479			1165.24	2.36354			1160.4	7.15764
				1169.79	0.00675			1168.25	0.13977			1166.24	2.3126			1161.39	6.21848
				1170.79	0.00675			1169.25	0.11405			1167.24	1.1804			1162.38	5.46575
				1171.8	0.00675			1170.25	0.24107			1168.24	0.74982			1163.37	4.13212
				1172.8	0.00675			1171.25	0.35018			1169.24	1.21182			1164.36	3.0673
				1173.8	0.00675			1172.25	0.17787			1170.24	1.69541			1165.35	2.43029
				1174.8	0.00663			1173.25	0.05309			1171.24	2.20241			1166.34	1.60868
				1175.8	0.00448			1174.25	0.09776			1172.25	2.2412			1167.33	0.80689
				1176.8	0.05191			1175.25	0.14934			1173.25	0.95704			1168.32	0.76246
				1177.81	0.11789			1176.25	0.11014			1174.25	0			1169.31	0.99945
				1178.81	0.11446			1177.25	0.01183			1175.25	0			1170.3	0.9954
				1179.81	0.03889			1178.25	0.27608			1176.25	0.29082			1171.29	0.87148
				1180.81	0.02901			1179.25	0.50078			1177.25	1.42725			1172.28	0.45965
				1181.81	0.07309			1180.25	0.24127			1178.25	2.29312			1173.27	0.13652
				1182.82	0.11839			1181.24	0.07105			1179.25	2.3593			1174.26	0.11407
				1183.82	0.10211			1182.24	0.01606			1180.25	1.97746			1175.25	0.10433
				1184.82	0.04615			1183.24	0.09578			1181.25	0.83797			1176.24	0.19259
				1185.82	0.01565			1184.24	0.22181			1182.25	0.21952			1177.23	0.35957
				1186.82	0.00675			1185.24	0.26326			1183.26	1.04915			1178.22	0.8958
				1187.83	0.00675			1186.24	0.33318			1184.26	1.31864			1179.21	1.27189
				1188.83	0.00675			1187.24	0.30992			1185.26	0.55887			1180.19	0.64343
				1189.83	0.00675			1188.24	0.22116			1186.26	0.44621			1181.18	0.04983
				1190.83	0.00675			1189.24	0.16342			1187.26	2.12686			1182.17	0.09443
				1191.83	0.00675			1190.24	0.15497			1188.26	3.28528			1183.16	0.20126
				1192.84	0.00675			1191.24	0.17996			1189.26	3.35966			1184.15	0.47335
				1193.84	0.00675			1192.24	0.21064			1190.26	3.21949			1185.14	0.61984
				1194.84	0.00675			1193.24	0.23414			1191.26	2.50624			1186.13	0.39091
				1195.84	0.00675			1194.24	0.18382			1192.26	2.08759			1187.12	0.73389
				1196.84	0.00675			1195.24	0.19237			1193.27	2.44001			1188.11	1.90639
				1197.85	0.00675			1196.24	0.2425			1194.27	2.5761			1189.1	3.17669
				1198.85	0.00675			1197.24	0.18381			1195.27	1.85658			1190.09	3.73649
				1199.85	0.00675			1198.24	0.03989			1196.27	1.46054			1191.08	2.9899
				1200.85	0.00675			1199.24	0.07293			1197.27	1.71855			1192.07	1.90439
				1201.85	0.00675			1200.24	0.14193			1198.27	1.7507			1193.06	1.22705
				1202.86	0.00675			1201.24	0.29498			1199.27	1.18089			1194.05	1.02206
				1203.86	0.00675			1202.24	0.37207			1200.27	0.80465			1195.04	0.80641
				1204.86	0.00675			1203.24	0.28171			1201.27	0.79325			1196.03	1.77171
				1205.86	0.00675			1204.24	0.16686			1202.27	0.87364			1197.02	3.23538
				1206.86	0.00675			1205.24	0.13235			1203.27	1.17603			1198.01	4.53016
				1207.87	0.00675			1206.24	0.14739			1204.28	1.42193			1199	5.48888
				1208.87	0.00675			1207.24	0.10748			1205.28	1.75669			1199.99	5.7515
				1209.87	0.00675			1208.24	0.10518			1206.28	1.70824			1200.98	6.22509
				1210.87	0.00675			1209.24	0.10221			1207.28	0.65944			1201.97	7.03649
				1211.87	0.03419			1210.24	0.06955			1208.28	0.09506			1202.96	6.38043
				1212.88	0.07199			1211.24	0.06388			1209.28	0.35113			1203.94	5.98729
				1213.88	0.04412			1212.23	0.1139			1210.28	0.53763			1204.93	6.74009
				1214.88	0.01304			1213.23	0.16392			1211.28	0.55238			1205.92	5.22609
				1215.88	0.39203			1214.23	0.15494			1212.28	0.64618			1206.91	3.95351
				1216.88	1.01615			1215.23	0.20533			1213.28	0.93532			1207.9	3.34148
				1217.89	1.16113			1216.23	0.33091			1214.29	0.96877			1208.89	2.26527
				1218.89	0.76272			1217.23	0.24936			1215.29	0.36711			1209.88	2.87675
				1219.89	0.13014			1218.23	0.03005			1216.29	0.26996			1210.87	4.05186
				1220.89	0.03967			1219.23	0.32951			1217.29	0.96246			1211.86	4.89785
				1221.89	0.00756			1220.23	0.8036			1218.29	1.367			1212.85	4.06398
				1222.89	0.04324			1221.23	0.5512			1219.29	1.0861			1213.84	2.16797
				1223.9	0.07567			1222.23	0.25779			1220.29	1.0165			1214.83	1.63451
				1224.9	0.03112			1223.23	0.16936			1221.29	1.34685			1215.82	2.69393
				1225.9	0.00675			1224.23	0.12809			1222.29	1.49798			1216.81	8.98206
				1226.9	0.00675			1225.23	0.07663			1223.29	1.23615			1217.8	17.6866
				1227.9	0.00675			1226.23	0.09915			1224.29	1.1661			1218.79	23.0187
				1228.91	0.00675			1227.23	0.17131			1225.3	1.35292			1219.78	26.9075
				1229.91	0.01887			1228.23	0.22573			1226.3	1.35671			1220.77	34.8174
				1230.91	0.0923			1229.23	0.19359			1227.3	0.92817			1221.76	48.6904
				1231.91	0.16573			1230.23	0.10734			1228.3	0.76779			1222.75	55.6519
				1232.91	0.1134			1231.23	0.04402			1229.3	1.0654			1223.74	58.952
				1233.92	0.05727			1232.23	0.07199			1230.3	1.05599			1224.73	52.5596
				1234.92	0.02712			1233.23	0.09464			1231.3	0.35108			1225.72	47.4561
				1235.92	0.00675			1234.23	0.23078			1232.3	0			1226.71	41.7808
				1236.92	0.00675			1235.23	0.38869			1233.3	0			1227.69	35.1769
				1237.92	0.00675			1236.23	0.45623			1234.3	0.31826			1228.68	25.814
				1238.93	0.00675			1237.23	0.44615			1235.31	1.35816			1229.67	23.2857
				1239.93	0.00675			1238.23	0.26106			1236.31	1.63654			1230.66	23.6266
				1240.93	0.00675			1239.23	0.12263			1237.31	1.11841			1231.65	21.3452
				1241.93	0.00675			1240.23	0.25192			1238.31	0.73065			1232.64	17.5696
				1242.93	0.0658			1241.23	0.18097			1239.31	0.62013			1233.63	13.2512
				1243.94	0.06037			1242.23	0.18868			1240.31	0.80266			1234.62	9.48907
				1244.94	0.03463			1243.23	0.40302			1241.31	1.37582			1235.61	7.91928
				1245.94	0.00889			1244.22	0.57249			1242.31	1.46934			1236.6	5.80433
				1246.94	0.00675			1245.22	0.38795			1243.31	0.55131			1237.59	2.74142
				1247.94	0.00675			1246.22	0.20967			1244.31	0.14071			1238.58	0.79254
				1248.95	0.00675			1247.22	0.16137			1245.31	0.49296			1239.57	0.07932
				1249.95	0.0204			1248.22	0.12658			1246.32	0.72578			1240.56	0.06399
				1250.95	0.05446			1249.22	0.15175			1247.32	0.70881			1241.55	0.25934
				1251.95	0.09093			1250.22	0.20504			1248.32	0.58453			1242.54	0.42586
				1252.95	0.08391			1251.22	0.30936			1249.32	0.23488			1243.53	0.24684
				1253.96	0.03672			1252.22	0.46507			1250.32	0			1244.52	0.48477
				1254.96	0.00817			1253.22	0.35146			1251.32	0			1245.51	1.4882
				1255.96	0.00675			1254.22	0.14679			1252.32	0.13248			1246.5	3.21753
				1256.96	0.00675			1255.22	0.08425			1253.32	0.46279			1247.49	5.56821
				1257.96	0.08361			1256.22	0.07589			1254.32	0.7719			1248.48	7.50914
				1258.97	0.21916			1257.22	0.12011			1255.32	1.03679			1249.47	8.09287
				1259.97	0.4257			1258.22	0.15553			1256.33	0.9562			1250.46	8.02804
				1260.97	0.64894			1259.22	0.20654			1257.33	0.3823			1251.44	5.5953
				1261.97	0.40159			1260.22	0.27226			1258.33	0.0948			1252.43	2.29644
				1262.97	0.00675			1261.22	0.25445			1259.33	0.37873			1253.42	1.65978
				1263.97	0.00675			1262.22	0.20222			1260.33	0.44694			1254.41	2.28427
				1264.98	0.01516			1263.22	0.20378			1261.33	0.17872			1255.4	1.43685
				1265.98	0.0642			1264.22	0.23892			1262.33	0.34027			1256.39	1.03211
				1266.98	0.06795			1265.22	0.34333			1263.33	1.36007			1257.38	0.17453
				1267.98	0.03857			1266.22	0.24094			1264.33	1.71545			1258.37	0.1119
				1268.98	0.00919			1267.22	0.14505			1265.33	0.7728			1259.36	0.21213
				1269.99	0.00675			1268.22	0.19267			1266.33	0.6056			1260.35	0.32864
				1270.99	0.00675			1269.22	0.20506			1267.34	1.57574			1261.34	0.46472
				1271.99	0.00675			1270.22	0.17558			1268.34	2.14373			1262.33	0.88016
				1272.99	0.00675			1271.22	0.22404			1269.34	2.17462			1263.32	1.39962
				1273.99	0.00675			1272.22	0.24065			1270.34	2.04953			1264.31	1.29668
				1275	0.00675			1273.22	0.23968			1271.34	1.62743			1265.3	0.53627
				1276	0.00675			1274.22	0.22786			1272.34	1.22875			1266.29	0.44871
				1277	0.00675			1275.22	0.21273			1273.34	0.86228			1267.28	2.06013
				1278	0.00675			1276.21	0.26374			1274.34	0.95878			1268.27	3.16703
				1279	0.00675			1277.21	0.17919			1275.34	1.91217			1269.26	2.49544
				1280.01	0.00675			1278.21	0.06733			1276.34	2.42523			1270.25	3.71848
				1281.01	0.00675			1279.21	0.04731			1277.35	2.3987			1271.24	10.9449
				1282.01	0.00675			1280.21	0.08907			1278.35	2.46894			1272.23	15.5421
				1283.01	0.00675			1281.21	0.11597			1279.35	2.72824			1273.22	17.8184
				1284.01	0.00675			1282.21	0.14228			1280.35	2.63705			1274.21	25.4262
				1285.02	0.01215			1283.21	0.13797			1281.35	2.18097			1275.19	28.1045
				1286.02	0.04827			1284.21	0.12623			1282.35	1.93303			1276.18	26.4109
				1287.02	0.0625			1285.21	0.22659			1283.35	2.05726			1277.17	21.1309
				1288.02	0.01237			1286.21	0.382			1284.35	1.97836			1278.16	14.4452
				1289.02	0.03903			1287.21	0.38185			1285.35	1.71818			1279.15	9.37276
				1290.03	0.0782			1288.21	0.21045			1286.35	1.98751			1280.14	6.2965
				1291.03	0.05221			1289.21	0.09044			1287.35	3.20637			1281.13	5.58084
				1292.03	0.0657			1290.21	0.07035			1288.36	3.43463			1282.12	8.4218
				1293.03	0.05633			1291.21	0.05066			1289.36	2.06445			1283.11	14.1632
				1294.03	0.02654			1292.21	0.11782			1290.36	1.44996			1284.1	15.2354
				1295.04	0.00675			1293.21	0.17407			1291.36	2.01514			1285.09	15.4635
				1296.04	0.00675			1294.21	0.1142			1292.36	1.83303			1286.08	16.3739
				1297.04	0.00675			1295.21	0.16775			1293.36	0.90494			1287.07	16.0092
				1298.04	0.00675			1296.21	0.28644			1294.36	0.7367			1288.06	14.1284
				1299.04	0.02332			1297.21	0.29898			1295.36	1.88273			1289.05	12.4433
				1300.05	0.14695			1298.21	0.21945			1296.36	2.17644			1290.04	11.139
				1301.05	0.50254			1299.21	0.18496			1297.36	1.6702			1291.03	9.52028
				1302.05	1.33436			1300.21	0.25017			1298.37	1.28354			1292.02	6.95826
				1303.05	1.68369			1301.21	0.32342			1299.37	1.09817			1293.01	3.52484
				1304.05	0.55899			1302.21	0.25173			1300.37	0.78434			1294	1.52286
				1305.05	0.00675			1303.21	0.29143			1301.37	0.72593			1294.99	0.4102
				1306.06	0.00675			1304.21	0.37064			1302.37	1.19434			1295.98	1.14562
				1307.06	0.00675			1305.21	0.29209			1303.37	2.48003			1296.97	2.02713
				1308.06	0.00675			1306.21	0.13458			1304.37	3.09459			1297.96	1.47468
				1309.06	0.00675			1307.2	0.12388			1305.37	2.80722			1298.95	0.96575
				1310.06	0.00675			1308.2	0.2784			1306.37	2.7346			1299.93	1.02203
				1311.07	0.00675			1309.2	0.58068			1307.37	3.04399			1300.92	1.02586
				1312.07	0.00675			1310.2	0.96209			1308.37	3.03803			1301.91	0.97033
				1313.07	0.00675			1311.2	0.87692			1309.38	2.61284			1302.9	0.92679
				1314.07	0.00675			1312.2	0.34351			1310.38	2.09423			1303.89	0.82802
				1315.07	0.00675			1313.2	0.13183			1311.38	1.38982			1304.88	0.54289
				1316.08	0.00675			1314.2	0.10926			1312.38	1.41605			1305.87	0.47136
				1317.08	0.00675			1315.2	0.13845			1313.38	2.12537			1306.86	0.42604
				1318.08	0.00675			1316.2	0.15882			1314.38	2.87881			1307.85	0.35844
				1319.08	0.00675			1317.2	0.22042			1315.38	3.46809			1308.84	0.12197
				1320.08	0.00675			1318.2	0.27148			1316.38	3.12883			1309.83	0.69396
				1321.09	0.00675			1319.2	0.24191			1317.38	2.35281			1310.82	1.29532
				1322.09	0.00675			1320.2	0.26725			1318.38	2.27323			1311.81	0.86275
				1323.09	0.00675			1321.2	0.33483			1319.39	2.77149			1312.8	0.44966
				1324.09	0.00675			1322.2	0.25129			1320.39	3.03591			1313.79	0.62481
				1325.09	0.00675			1323.2	0.15633			1321.39	3.16413			1314.78	0.49594
				1326.1	0.00675			1324.2	0.17625			1322.39	2.69483			1315.77	0.19988
				1327.1	0.00675			1325.2	0.17807			1323.39	1.47387			1316.76	0.28484
				1328.1	0.02103			1326.2	0.10662			1324.39	0.81704			1317.75	0.99728
				1329.1	0.06554			1327.2	0.10904			1325.39	0.88071			1318.74	1.46195
				1330.1	0.08436			1328.2	0.12631			1326.39	1.06938			1319.73	0.61321
				1331.11	0.07192			1329.2	0.14248			1327.39	1.46016			1320.72	0.31033
				1332.11	0.05629			1330.2	0.22407			1328.39	1.5301			1321.71	0.52466
				1333.11	0.01448			1331.2	0.49			1329.39	1.26668			1322.7	0.32423
				1334.11	0.2146			1332.2	0.57156			1330.4	1.3491			1323.68	0.15599
				1335.11	0.41471			1333.2	0.28246			1331.4	1.94717			1324.67	0.26276
				1336.12	0.3774			1334.2	0.13291			1332.4	2.28137			1325.66	0.24454
				1337.12	0.0741			1335.2	0.13177			1333.4	2.27729			1326.65	0.14059
				1338.12	0.00533			1336.2	0.11429			1334.4	2.30609			1327.64	0.09059
				1339.12	0.03689			1337.2	0.07104			1335.4	2.36663			1328.63	0.11811
				1340.12	0.07451			1338.2	0.04997			1336.4	2.10224			1329.62	0.21155
				1341.13	0.11736			1339.19	0.07369			1337.4	1.47091			1330.61	0.78787
				1342.13	0.11798			1340.19	0.15137			1338.4	1.10638			1331.6	1.37228
				1343.13	0.04276			1341.19	0.17491			1339.4	1.15231			1332.59	2.2975
				1344.13	0.02507			1342.19	0.13764			1340.41	0.96617			1333.58	3.67167
				1345.13	0.06023			1343.19	0.13738			1341.41	0.59255			1334.57	5.37877
				1346.14	0.05617			1344.19	0.144			1342.41	0.73435			1335.56	5.34243
				1347.14	0.02744			1345.19	0.27244			1343.41	1.39199			1336.55	4.32185
				1348.14	0.00675			1346.19	0.42504			1344.41	1.59933			1337.54	2.30353
				1349.14	0.00675			1347.19	0.44026			1345.41	1.28625			1338.53	0.67238
				1350.14	0.00675			1348.19	0.46479			1346.41	1.03708			1339.52	0.26346
				1351.14	0.00675			1349.19	0.48294			1347.41	0.92868			1340.51	0.13364
				1352.15	0.00675			1350.19	0.39872			1348.41	0.78235			1341.5	0.20354
				1353.15	0.00675			1351.19	0.28607			1349.41	0.56929			1342.49	0.28518
				1354.15	0.09186			1352.19	0.20357			1350.41	0.71988			1343.48	0.18215
				1355.15	0.19093			1353.19	0.1708			1351.42	1.19845			1344.47	0.23409
				1356.15	0.1026			1354.19	0.19544			1352.42	1.75499			1345.46	0.4614
				1357.16	0.00845			1355.19	0.25236			1353.42	2.38107			1346.45	0.34152
				1358.16	0.0527			1356.19	0.43728			1354.42	2.29756			1347.43	0.16956
				1359.16	0.07267			1357.19	0.50004			1355.42	1.34466			1348.42	0.24757
				1360.16	0.02763			1358.19	0.3615			1356.42	0.86484			1349.41	0.48826
				1361.16	0.00675			1359.19	0.16359			1357.42	1.07667			1350.4	0.72433
				1362.17	0.00675			1360.19	0.05102			1358.42	1.25644			1351.39	0.68218
				1363.17	0.00675			1361.19	0.08909			1359.42	1.33763			1352.38	0.86691
				1364.17	0.00675			1362.19	0.12275			1360.42	1.56293			1353.37	0.79217
				1365.17	0.00675			1363.19	0.19387			1361.43	2.082			1354.36	0.82066
				1366.17	0.00675			1364.19	0.39383			1362.43	2.42837			1355.35	3.13188
				1367.18	0.00675			1365.19	0.68584			1363.43	2.63559			1356.34	5.49361
				1368.18	0.00675			1366.19	0.55014			1364.43	3.15819			1357.33	6.50783
				1369.18	0.00675			1367.19	0.21165			1365.43	4.00493			1358.32	6.8217
				1370.18	0.00675			1368.19	0.32838			1366.43	3.86109			1359.31	12.6709
				1371.18	0.00675			1369.19	0.39889			1367.43	2.33316			1360.3	20.3301
				1372.19	0.00675			1370.18	0.20019			1368.43	1.98479			1361.29	18.9536
				1373.19	0.00675			1371.18	0.11165			1369.43	2.7793			1362.28	16.0605
				1374.19	0.00675			1372.18	0.13927			1370.43	2.63953			1363.27	16.8033
				1375.19	0.02876			1373.18	0.1296			1371.43	1.63333			1364.26	18.934
				1376.19	0.09293			1374.18	0.08272			1372.44	1.42084			1365.25	18.5204
				1377.2	0.16931			1375.18	0.06208			1373.44	1.70029			1366.24	18.4798
				1378.2	0.15708			1376.18	0.09851			1374.44	2.61702			1367.23	18.3456
				1379.2	0.07097			1377.18	0.18051			1375.44	4.19686			1368.22	17.4082
				1380.2	0.00675			1378.18	0.21808			1376.44	3.79391			1369.21	15.9042
				1381.2	0.00675			1379.18	0.14714			1377.44	1.91506			1370.2	14.7918
				1382.21	0.01722			1380.18	0.13769			1378.44	1.35305			1371.18	16.5271
				1383.21	0.06804			1381.18	0.23029			1379.44	2.07496			1372.17	17.9168
				1384.21	0.0738			1382.18	0.3528			1380.44	2.19135			1373.16	18.6198
				1385.21	0.06866			1383.18	0.34069			1381.44	1.70213			1374.15	18.2162
				1386.21	0.0444			1384.18	0.17526			1382.45	0.3242			1375.14	16.8045
				1387.22	0.02013			1385.18	0.10886			1383.45	1.03714			1376.13	16.8223
				1388.22	0.00675			1386.18	0.12047			1384.45	2.07731			1377.12	17.1884
				1389.22	0.01097			1387.18	0.20074			1385.45	3.4176			1378.11	13.9054
				1390.22	0.04228			1388.18	0.29631			1386.45	3.83412			1379.1	11.1025
				1391.22	0.0736			1389.18	0.29529			1387.45	3.11694			1380.09	8.68495
				1392.22	0.31171			1390.18	0.14231			1388.45	2.57921			1381.08	4.26332
				1393.23	0.37211			1391.18	0.05519			1389.45	2.26178			1382.07	0.50299
				1394.23	0.13609			1392.18	0.10623			1390.45	2.0813			1383.06	0.65521
				1395.23	0.00675			1393.18	0.38925			1391.45	2.05758			1384.05	0.79515
				1396.23	0.00675			1394.18	1.15354			1392.45	1.80436			1385.04	0.91836
				1397.23	0.00675			1395.18	1.19098			1393.46	1.31237			1386.03	0.70591
				1398.24	0.00675			1396.18	0.59044			1394.46	0.76756			1387.02	0.4979
				1399.24	0.2203			1397.18	0.63127			1395.46	0.23007			1388.01	0.32619
				1400.24	0.10548			1398.18	1.19204			1396.46	0.42343			1389	0.24443
				1401.24	0.00675			1399.18	1.38288			1397.46	1.16375			1389.99	0.19972
				1402.24	0.00675			1400.18	0.84276			1398.46	1.39653			1390.98	0.28222
				1403.25	0.03144			1401.18	0.37058			1399.46	1.035			1391.97	0.37733
				1404.25	0.07474			1402.17	0.23421			1400.46	0.95387			1392.96	0.25618
				1405.25	0.04349			1403.17	0.25725			1401.46	1.29168			1393.95	0.1373
				1406.25	0.00675			1404.17	0.54528			1402.46	1.43408			1394.94	0.10307
				1407.25	0.00675			1405.17	0.65465			1403.47	1.35169			1395.92	0.20888
				1408.26	0.00675			1406.17	0.40387			1404.47	1.64562			1396.91	0.23471
				1409.26	0.00675			1407.17	0.25262			1405.47	2.10775			1397.9	0.19125
				1410.26	0.00675			1408.17	0.20479			1406.47	2.1139			1398.89	0.17725
				1411.26	0.00675			1409.17	0.17247			1407.47	1.52077			1399.88	0.44471
				1412.26	0.03198			1410.17	0.17094			1408.47	2.20248			1400.87	0.76547
				1413.27	0.13284			1411.17	0.16326			1409.47	4.01459			1401.86	0.58949
				1414.27	0.15702			1412.17	0.10153			1410.47	4.17929			1402.85	0.23372
				1415.27	0.10564			1413.17	0.03097			1411.47	2.56848			1403.84	0.13458
				1416.27	0.03542			1414.17	0.0675			1412.47	1.92568			1404.83	0.21726
				1417.27	0.01291			1415.17	0.18204			1413.47	2.33448			1405.82	0.24874
				1418.28	0.04633			1416.17	0.17429			1414.48	2.03985			1406.81	0.21225
				1419.28	0.07503			1417.17	0.05323			1415.48	1.14167			1407.8	0.16567
				1420.28	0.03755			1418.17	0.2021			1416.48	1.3829			1408.79	0.1789
				1421.28	0.00675			1419.17	0.49995			1417.48	2.38239			1409.78	0.44976
				1422.28	0.00675			1420.17	0.36134			1418.48	2.97136			1410.77	0.67121
				1423.29	0.00675			1421.17	0.14053			1419.48	3.10707			1411.76	0.73459
				1424.29	0.00675			1422.17	0.08128			1420.48	2.45696			1412.75	0.75649
				1425.29	0.00675			1423.17	0.10278			1421.48	1.24649			1413.74	0.65547
				1426.29	0.00675			1424.17	0.28039			1422.48	1.3465			1414.73	0.3999
				1427.29	0.00675			1425.17	0.40453			1423.48	2.81859			1415.72	0.15986
				1428.3	0.00675			1426.17	0.27425			1424.49	3.48596			1416.71	0.13968
				1429.3	0.00675			1427.17	0.14762			1425.49	3.30071			1417.7	0.12168
				1430.3	0.00675			1428.17	0.12458			1426.49	2.69452			1418.69	0.1181
				1431.3	0.00675			1429.17	0.1307			1427.49	1.62583			1419.67	0.13121
				1432.3	0.00675			1430.17	0.1786			1428.49	1.26962			1420.66	0.35629
				1433.31	0.00675			1431.17	0.2101			1429.49	1.3485			1421.65	0.63473
				1434.31	0.00675			1432.17	0.1999			1430.49	1.36555			1422.64	0.51884
				1435.31	0.00675			1433.17	0.24387			1431.49	1.31072			1423.63	0.37408
				1436.31	0.00675			1434.16	0.3494			1432.49	1.5142			1424.62	0.18536
				1437.31	0.00675			1435.16	0.37206			1433.49	2.06896			1425.61	0.14661
				1438.31	0.00675			1436.16	0.24493			1434.49	1.85625			1426.6	0.22
				1439.32	0.00675			1437.16	0.12877			1435.5	0.85962			1427.59	0.30906
				1440.32	0.00675			1438.16	0.1333			1436.5	0.87175			1428.58	0.28729
				1441.32	0.00675			1439.16	0.13322			1437.5	1.84431			1429.57	0.12995
				1442.32	0.00675			1440.16	0.11238			1438.5	2.03737			1430.56	0.06535
				1443.32	0.19992			1441.16	0.10421			1439.5	1.57796			1431.55	0.10281
				1444.33	0.60484			1442.16	0.14466			1440.5	1.31713			1432.54	0.09277
				1445.33	0.65075			1443.16	0.18378			1441.5	1.23591			1433.53	0.05739
				1446.33	0.26498			1444.16	0.20102			1442.5	0.95826			1434.52	0.10796
				1447.33	0.18532			1445.16	0.25429			1443.5	0.49474			1435.51	0.1918
				1448.33	0.76921			1446.16	0.29729			1444.5	1.26775			1436.5	0.2152
				1449.34	0.84363			1447.16	0.28746			1445.51	3.03065			1437.49	0.22325
				1450.34	0.40931			1448.16	0.24269			1446.51	3.64571			1438.48	0.22718
				1451.34	0.53489			1449.16	0.2582			1447.51	3.1615			1439.47	0.16696
				1452.34	1.99514			1450.16	0.25449			1448.51	2.35384			1440.46	0.14932
				1453.34	2.71786			1451.16	0.16524			1449.51	1.35233			1441.45	0.11845
				1454.35	3.5093			1452.16	0.14485			1450.51	0.87357			1442.44	0.08552
				1455.35	4.30415			1453.16	0.22139			1451.51	0.86136			1443.42	0.20137
				1456.35	5.81946			1454.16	0.19614			1452.51	0.69919			1444.41	0.39965
				1457.35	7.87014			1455.16	0.10548			1453.51	0.47403			1445.4	0.5606
				1458.35	7.86735			1456.16	0.09181			1454.51	1.03408			1446.39	0.83774
				1459.36	6.32732			1457.16	0.4863			1455.51	2.2856			1447.38	1.64901
				1460.36	3.31347			1458.16	0.62339			1456.52	3.02789			1448.37	2.32897
				1461.36	0.83573			1459.16	0.33748			1457.52	3.35744			1449.36	2.25497
				1462.36	0.29649			1460.16	0.15528			1458.52	3.50147			1450.35	4.29655
				1463.36	1.60162			1461.16	0.96638			1459.52	3.47059			1451.34	7.50494
				1464.37	3.31154			1462.16	1.00938			1460.52	2.52156			1452.33	5.86111
				1465.37	2.82478			1463.16	1.32081			1461.52	0.73481			1453.32	2.92839
				1466.37	1.29827			1464.16	1.83868			1462.52	0			1454.31	3.77728
				1467.37	0.84479			1465.15	2.51619			1463.52	0			1455.3	5.87297
				1468.37	0.47984			1466.15	3.12177			1464.52	0.75067			1456.29	7.13148
				1469.38	1.31592			1467.15	3.45759			1465.52	1.98404			1457.28	8.12163
				1470.38	1.85492			1468.15	3.76341			1466.53	2.13101			1458.27	8.89732
				1471.38	1.84443			1469.15	4.77373			1467.53	1.30529			1459.26	6.54026
				1472.38	1.88991			1470.15	5.7598			1468.53	1.04384			1460.25	4.60142
				1473.38	1.67017			1471.15	4.01898			1469.53	1.16101			1461.24	5.7508
				1474.39	1.42092			1472.15	2.31155			1470.53	0.87595			1462.23	4.6123
				1475.39	1.14069			1473.15	2.06271			1471.53	0.24882			1463.22	1.78979
				1476.39	1.24685			1474.15	2.13024			1472.53	1.11748			1464.21	1.17268
				1477.39	1.6515			1475.15	1.47518			1473.53	3.12508			1465.2	1.51009
				1478.39	1.37927			1476.15	0.55796			1474.53	3.0595			1466.19	1.36467
				1479.39	1.49574			1477.15	0.13969			1475.53	1.20559			1467.17	0.75234
				1480.4	2.00332			1478.15	0.1806			1476.53	0.41331			1468.16	0.8496
				1481.4	1.89128			1479.15	0.16574			1477.54	0.12983			1469.15	1.3521
				1482.4	1.1062			1480.15	0.17311			1478.54	0.16229			1470.14	0.76084
				1483.4	0.58116			1481.15	0.27921			1479.54	0.46171			1471.13	0.06701
				1484.4	0.09862			1482.15	0.24306			1480.54	0.42516			1472.12	0.04752
				1485.41	0.07192			1483.15	0.13493			1481.54	0.11912			1473.11	0.04752
				1486.41	0.18127			1484.15	0.3949			1482.54	0.20249			1474.1	0.07334
				1487.41	0.15089			1485.15	0.61666			1483.54	0.57689			1475.09	0.10969
				1488.41	0.04855			1486.15	0.15774			1484.54	0.72089			1476.08	0.13008
				1489.41	0.00675			1487.15	0.08998			1485.54	0.69551			1477.07	0.41014
				1490.42	0.00675			1488.15	0.12868			1486.54	0.64825			1478.06	0.42905
				1491.42	0.00675			1489.15	0.13663			1487.55	0.58791			1479.05	0.18886
				1492.42	0.18981			1490.15	0.10831			1488.55	0.55787			1480.04	0.09366
				1493.42	0.47011			1491.15	0.15456			1489.55	0.45146			1481.03	0.0554
				1494.42	0.48269			1492.15	0.22961			1490.55	0.38787			1482.02	0.04752
				1495.43	0.13785			1493.15	0.2989			1491.55	0.3579			1483.01	0.06101
				1496.43	0.0639			1494.15	0.32915			1492.55	0.96398			1484	0.12522
				1497.43	0.22853			1495.15	0.25396			1493.55	2.07874			1484.99	0.1938
				1498.43	0.42605			1496.15	0.15545			1494.55	2.06817			1485.98	0.15794
				1499.43	0.30569			1497.14	0.16997			1495.55	1.21886			1486.97	0.04831
				1500.44	0.04363			1498.14	0.25629			1496.55	1.71317			1487.96	0.04752
				1501.44	0.00675			1499.14	0.33862			1497.55	2.73466			1488.95	0.04752
				1502.44	0.00675			1500.14	0.12569			1498.56	2.62863			1489.94	0.04752
				1503.44	0.00675			1501.14	0.36917			1499.56	1.68503			1490.92	0.0583
				1504.44	0.00675			1502.14	0.56706			1500.56	1.56217			1491.91	0.10168
				1505.45	0.14042			1503.14	0.12607			1501.56	2.11399			1492.9	0.11625
				1506.45	0.12826			1504.14	0.05734			1502.56	2.08114			1493.89	0.05674
				1507.45	0.1161			1505.14	0.08261			1503.56	1.59711			1494.88	0.04752
				1508.45	0.10394			1506.14	0.26981			1504.56	1.87361			1495.87	0.04752
				1509.45	0.15028			1507.14	0.60636			1505.56	2.49807			1496.86	0.04752
				1510.46	0.11801			1508.14	0.57389			1506.56	4.07881			1497.85	0.04752
				1511.46	0.07523			1509.14	0.36458			1507.56	6.29491			1498.84	0.04752
				1512.46	0.03916			1510.14	0.20457			1508.57	8.21798			1499.83	0.04752
				1513.46	0.01062			1511.14	0.10852			1509.57	10.2327			1500.82	0.04752
				1514.46	0.05128			1512.14	0.07491			1510.57	12.9473			1501.81	0.04752
				1515.47	0.13447			1513.14	0.20163			1511.57	16.2182			1502.8	0.04752
				1516.47	0.29476			1514.14	0.25979			1512.57	25.59			1503.79	0.04752
				1517.47	0.25237			1515.14	0.17128			1513.57	37.7897			1504.78	0.08445
				1518.47	0.04018			1516.14	0.08932			1514.57	46.6862			1505.77	0.22127
				1519.47	0.00675			1517.14	0.16775			1515.57	53.193			1506.76	0.30455
				1520.48	0.00675			1518.14	0.3439			1516.57	64.4277			1507.75	0.19521
				1521.48	0.00675			1519.14	0.49523			1517.57	78.3712			1508.74	0.15382
				1522.48	0.00675			1520.14	0.36103			1518.57	83.1042			1509.73	0.17593
				1523.48	0.00675			1521.14	0.22134			1519.58	81.3184			1510.72	0.11883
				1524.48	0.00675			1522.14	0.17464			1520.58	81.0798			1511.71	0.08638
				1525.48	0.00675			1523.14	0.13064			1521.58	81.2055			1512.7	0.10522
				1526.49	0.00675			1524.14	0.17298			1522.58	78.6566			1513.69	0.07887
				1527.49	0.00675			1525.14	0.16805			1523.58	73.6138			1514.68	0.05252
				1528.49	0.00675			1526.14	0.11978			1524.58	70.1044			1515.66	0.04752
				1529.49	0.00675			1527.14	0.0948			1525.58	67.4796			1516.65	0.04752
				1530.49	0.00675			1528.14	0.08827			1526.58	57.789			1517.64	0.04752
				1531.5	0.00675			1529.13	0.09651			1527.58	44.7971			1518.63	0.04752
				1532.5	0.00675			1530.13	0.10036			1528.58	42.3305			1519.62	0.04588
				1533.5	0.00675			1531.13	0.11164			1529.59	42.5543			1520.61	0.04416
				1534.5	0.00675			1532.13	0.13056			1530.59	38.1995			1521.6	0.20527
				1535.5	0.00675			1533.13	0.19849			1531.59	30.8097			1522.59	0.35599
				1536.51	0.00675			1534.13	0.26473			1532.59	23.2667			1523.58	0.24345
				1537.51	0.03704			1535.13	0.15895			1533.59	15.5539			1524.57	0.18082
				1538.51	0.11548			1536.13	0.09748			1534.59	12.2951			1525.56	0.21406
				1539.51	0.16462			1537.13	0.13663			1535.59	12.0327			1526.55	0.19337
				1540.51	0.1992			1538.13	0.1734			1536.59	11.7625			1527.54	0.11544
				1541.52	0.18911			1539.13	0.20912			1537.59	11.4805			1528.53	0.42912
				1542.52	0.08379			1540.13	0.32981			1538.59	9.73095			1529.52	0.64929
				1543.52	0.00675			1541.13	0.46555			1539.59	7.25423			1530.51	0.31602
				1544.52	0.00675			1542.13	0.32184			1540.6	5.15915			1531.5	0.09833
				1545.52	0.00675			1543.13	0.13757			1541.6	3.31267			1532.49	0.06723
				1546.53	0.00675			1544.13	0.12751			1542.6	2.20887			1533.48	0.04752
				1547.53	0.00675			1545.13	0.22478			1543.6	1.57511			1534.47	0.04752
				1548.53	0.00675			1546.13	0.27712			1544.6	0.9105			1535.46	0.04752
				1549.53	0.00675			1547.13	0.18671			1545.6	0.25184			1536.45	0.04752
				1550.53	0.00675			1548.13	0.11707			1546.6	1.39154			1537.44	0.04752
				1551.54	0.00675			1549.13	0.06647			1547.6	3.66534			1538.43	0.04752
				1552.54	0.00675			1550.13	0.09707			1548.6	3.56198			1539.41	0.04752
				1553.54	0.00675			1551.13	0.17188			1549.6	1.93069			1540.4	0.04752
				1554.54	0.27018			1552.13	0.14828			1550.61	1.10323			1541.39	0.04752
				1555.54	0.53612			1553.13	0.15863			1551.61	0.80358			1542.38	0.04752
				1556.55	0.39695			1554.13	0.15631			1552.61	0.80843			1543.37	0.0561
				1557.55	0.00675			1555.13	0.16836			1553.61	0.93019			1544.36	0.07721
				1558.55	0.00675			1556.13	0.18804			1554.61	1.51431			1545.35	0.08394
				1559.55	0.00675			1557.13	0.24981			1555.61	2.39004			1546.34	0.06722
				1560.55	0.00675			1558.13	0.29283			1556.61	2.02661			1547.33	0.0505
				1561.56	0.00675			1559.13	0.22174			1557.61	1.0628			1548.32	0.04752
				1562.56	0.00675			1560.12	0.84764			1558.61	1.19885			1549.31	0.04752
				1563.56	0.00675			1561.12	0.9386			1559.61	1.9069			1550.3	0.04752
				1564.56	0.0063			1562.12	0.27231			1560.61	1.47251			1551.29	0.04752
				1565.56	0.0039			1563.12	0.12124			1561.62	0.64926			1552.28	0.04752
				1566.56	0.02408			1564.12	0.26243			1562.62	0.22673			1553.27	0.04752
				1567.57	0.05719			1565.12	0.22141			1563.62	0.0432			1554.26	0.04752
				1568.57	0.05756			1566.12	0.12705			1564.62	0.27151			1555.25	0.04752
				1569.57	0.02518			1567.12	0.15999			1565.62	0.60728			1556.24	0.04752
				1570.57	0.02552			1568.12	0.22053			1566.62	0.92128			1557.23	0.04752
				1571.57	0.06909			1569.12	0.20731			1567.62	1.22603			1558.22	0.04752
				1572.58	0.04716			1570.12	0.17589			1568.62	0.92129			1559.21	0.07589
				1573.58	0.02253			1571.12	0.17769			1569.62	0.25005			1560.2	0.10929
				1574.58	0.06539			1572.12	0.21102			1570.62	0.76217			1561.19	0.08998
				1575.58	0.11744			1573.12	0.43324			1571.63	1.97297			1562.18	0.05781
				1576.58	0.29816			1574.12	0.62388			1572.63	1.6672			1563.16	0.07021
				1577.59	0.30009			1575.12	0.48373			1573.63	0.44912			1564.15	0.12554
				1578.59	0.06469			1576.12	0.34583			1574.63	0			1565.14	0.13608
				1579.59	0.00675			1577.12	0.2306			1575.63	0			1566.13	0.09208
				1580.59	0.00675			1578.12	0.13822			1576.63	0.06116			1567.12	0.06005
				1581.59	0.00675			1579.12	0.14317			1577.63	0.15744			1568.11	0.05093
				1582.6	0.00675			1580.12	0.16136			1578.63	0.40079			1569.1	0.07154
				1583.6	0.00675			1581.12	0.19162			1579.63	0.72059			1570.09	0.08802
				1584.6	0.00675			1582.12	0.25007			1580.63	1.03891			1571.08	0.06262
				1585.6	0.00675			1583.12	0.18595			1581.63	1.30475			1572.07	0.04752
				1586.6	0.00675			1584.12	0.10916			1582.64	0.93752			1573.06	0.04752
				1587.61	0.09031			1585.12	0.24521			1583.64	0.2214			1574.05	0.05146
				1588.61	0.43775			1586.12	0.53075			1584.64	0.26865			1575.04	0.09238
				1589.61	0.7852			1587.12	0.42548			1585.64	0.63233			1576.03	0.13287
				1590.61	0.36662			1588.12	0.22186			1586.64	0.50821			1577.02	0.09256
				1591.61	0.00675			1589.12	0.34603			1587.64	0.1302			1578.01	0.05226
				1592.62	0.00675			1590.12	0.50635			1588.64	0.22729			1579	0.06711
				1593.62	0.06535			1591.12	0.36629			1589.64	0.57399			1579.99	0.29786
				1594.62	0.33381			1592.11	0.11675			1590.64	1.18907			1580.98	0.57005
				1595.62	0.46901			1593.11	0.12083			1591.64	1.94939			1581.97	0.5572
				1596.62	0.20956			1594.11	0.2569			1592.65	1.77269			1582.96	0.26717
				1597.63	0.40531			1595.11	0.30617			1593.65	1.08643			1583.95	0.04752
				1598.63	1.07609			1596.11	0.2765			1594.65	0.90936			1584.94	0.04752
				1599.63	1.26387			1597.11	0.17243			1595.65	0.97172			1585.93	0.04752
				1600.63	0.6894			1598.11	0.12404			1596.65	1.12404			1586.91	0.04752
				1601.63	0.11493			1599.11	0.1319			1597.65	1.42476			1587.9	0.24906
				1602.64	0.00675			1600.11	0.15505			1598.65	1.987			1588.89	0.45393
				1603.64	0.00675			1601.11	0.16475			1599.65	2.68155			1589.88	0.28362
				1604.64	0.00675			1604.34	0.2094			1600.65	2.8765			1590.87	0.08651
				1605.64	0.01095			1606.06	0.33937			1601.65	2.8495			1591.86	0.04752
				1606.64	0.07132			1608.27	0.42601			1602.65	2.29997			1592.85	0.41096
				1607.65	0.13521			1610.38	0			1603.66	1.48487			1593.84	0.7353
				1608.65	0.08268			1612.5	0			1604.66	1.71418			1594.83	0.51878
				1609.65	0.02227			1614.99	0.2094			1605.66	2.32083			1595.82	0.5937
				1610.65	0.26522			1617.2	0.20218			1606.66	2.07277			1596.81	0.95884
				1611.65	0.43197			1619.23	0			1607.66	1.6325			1597.8	1.107
				1612.65	0.1316			1620.72	0.31771			1608.66	2.25877			1598.79	0.38774
				1613.66	0.00675			1623	0			1609.66	3.00146			1599.78	0.40734
				1614.66	0.00675			1624.94	0.12997			1610.66	2.8889			1600.77	1.09015
				1615.66	0.00675			1626.7	1.38635			1611.66	2.36872			1601.76	1.00196
				1616.66	0.00675			1629.18	0.19496			1612.66	1.93897			1602.75	0.04752
				1617.66	0.00675			1631.35	0.71484			1613.66	1.56338			1603.74	0.04752
				1618.67	0.00675			1633.49	0.20218			1614.67	2.18269			1604.73	0.05958
				1619.67	0.00675			1635.22	0.10109			1615.67	3.29871			1605.72	0.21995
				1620.67	0.00675			1637.17	0.35381			1616.67	2.46916			1606.71	0.25502
				1621.67	0.00675			1638.85	0.10109			1617.67	1.03658			1607.7	0.13201
				1622.67	0.00675			1640.59	0.55598			1618.67	1.00974			1608.69	0.05905
				1623.68	0.03613			1642.18	0.22384			1619.67	1.52514			1609.68	0.14265
				1624.68	0.08059			1645.37	0			1620.67	2.02438			1610.66	0.27746
				1625.68	0.03527			1647.42	0.10109			1621.67	2.42721			1611.65	0.30206
				1626.68	0.02033			1649.16	0.36103			1622.67	2.15129			1612.64	0.13954
				1627.68	0.20387			1651.39	0.10109			1623.67	1.53947			1613.63	0.05396
				1628.69	0.31585			1653.13	0.35381			1624.68	1.5424			1614.62	0.08079
				1629.69	0.17732			1654.88	0			1625.68	1.65164			1615.61	0.10804
				1630.69	0.15205			1656.91	0			1626.68	1.35713			1616.6	0.1201
				1631.69	0.15766			1658.97	0.21662			1627.68	0.89128			1617.59	0.16203
				1632.69	0.10617			1660.89	0.81593			1628.68	1.77201			1618.58	0.36883
				1633.7	0.05218			1662.69	0			1629.68	2.874			1619.57	0.39039
				1634.7	0.00675			1665.04	0.44768			1630.68	2.55607			1620.56	0.3429
				1635.7	0.07472			1667.23	0.20218			1631.68	1.63253			1621.55	0.24385
				1636.7	0.21434			1669.03	0.12275			1632.68	1.63652			1622.54	0.1416
				1637.7	0.25585			1670.31	0.10109			1633.68	1.82098			1623.53	0.0825
				1638.71	0.11829			1671.9	0.2094			1634.68	2.63305			1624.52	0.04752
				1639.71	0.06643			1674.25	0			1635.69	3.70278			1625.51	0.04752
				1640.71	0.39407			1676.74	0			1636.69	4.02538			1626.5	0.04752
				1641.71	0.74862			1679.02	1.63185			1637.69	4.21011			1627.49	0.04752
				1642.71	0.31751			1680.99	0.43324			1638.69	4.56317			1628.48	0.04752
				1643.72	0.03593			1683	0.54154			1639.69	4.90038			1629.47	0.04752
				1644.72	0.00675			1685.07	0.41157			1640.69	7.13443			1630.46	0.11306
				1645.72	0.00832			1686.66	0			1641.69	9.72703			1631.45	0.23788
				1646.72	0.0493			1687.99	0			1642.69	11.4191			1632.44	0.2874
				1647.72	0.08675			1689.99	0.12997			1643.69	12.6951			1633.43	0.06864
				1648.73	0.03945			1692.26	0.7004			1644.69	15.415			1634.42	0.1577
				1649.73	0.00675			1694.27	0.31771			1645.7	18.4458			1635.4	0.30907
				1650.73	0.00675			1696.52	0.35381			1646.7	17.7207			1636.39	0.27194
				1651.73	0.00675			1698.19	0.58487			1647.7	15.5111			1637.38	0.15632
				1652.73	0.00675			1700.51	0.10831			1648.7	20.9957			1638.37	0.09954
				1653.73	0.00675			1702.89	0.10109			1649.7	28.4627			1639.36	0.12534
				1654.74	0.00675			1704.55	0.10109			1650.7	30.5578			1640.35	0.15239
				1655.74	0.00675			1706.76	0.20218			1651.7	31.0667			1641.34	0.14449
				1656.74	0.00675			1708.37	0.98922			1652.7	36.2191			1642.33	0.1212
				1657.74	0.02663			1709.77	0			1653.7	42.7431			1643.32	0.11316
				1658.74	0.05646			1711.21	0.47656			1654.7	47.811			1644.31	0.12276
				1659.75	0.04725			1712.62	0.10109			1655.7	52.3371			1645.3	0.20042
				1660.75	0.01868			1715	0			1656.71	57.9733			1646.29	0.26862
				1661.75	0.00675			1716.71	0.10831			1657.71	63.0474			1647.28	0.19804
				1662.75	0.00675			1718.55	0.13719			1658.71	62.7818			1648.27	0.10723
				1663.75	0.00526			1720.59	0.22384			1659.71	60.4482			1649.26	0.06615
				1664.76	0.00326			1722.55	0.10109			1660.71	57.5423			1650.25	0.04752
				1665.76	0.00492			1724.64	0.55598			1661.71	54.4451			1651.24	0.04752
				1666.76	0.04345			1726.52	0			1662.71	52.5498			1652.23	0.57051
				1667.76	0.07237			1728.28	0.2094			1663.71	51.1072			1653.22	1.60644
				1668.76	0.03185			1730.38	0.68596			1664.71	44.7183			1654.21	1.33302
				1669.77	0.0343			1732.24	0.31049			1665.71	36.3735			1655.2	0.53306
				1670.77	0.10672			1734.13	0.10831			1666.72	35.6499			1656.19	0.20785
				1671.77	0.12975			1736.13	0.43324			1667.72	37.6436			1657.18	0.64651
				1672.77	0.04992			1738.49	0.5271			1668.72	35.9394			1658.17	0.63936
				1673.77	0.00675			1741.45	0.10109			1669.72	32.7893			1659.15	0.31826
				1674.78	0.00675			1742.97	1.07587			1670.72	26.2546			1660.14	0.30711
				1675.78	0.00675			1745.08	0			1671.72	18.4329			1661.13	0.38026
				1676.78	0.00675			1746.98	0			1672.72	14.6093			1662.12	0.32142
				1677.78	0.00675			1748.86	0.31049			1673.72	12.2073			1663.11	0.20987
				1678.78	0.00675			1750.86	0			1674.72	10.7975			1664.1	0.33064
				1679.79	0.00675			1753.58	0.2094			1675.72	9.6994			1665.09	0.45853
				1680.79	0.00675			1755.31	0			1676.72	9.09557			1666.08	0.80872
				1681.79	0.00675			1757.14	0			1677.73	8.58941			1667.07	0.94989
				1682.79	0.00675			1758.85	0.44768			1678.73	5.47263			1668.06	0.45111
				1683.79	0.05362			1760.43	0.22384			1679.73	1.517			1669.05	0.04752
				1684.8	0.16243			1762.28	0.2094			1680.73	2.99302			1670.04	0.13622
				1685.8	0.16508			1764.09	0.10109			1681.73	5.25045			1671.03	0.14635
				1686.8	0.05801			1766.09	0.10831			1682.73	4.74283			1672.02	0.0585
				1687.8	0.06315			1768.67	0			1683.73	3.35795			1673.01	0.15652
				1688.8	0.05376			1770.15	0.21662			1684.73	3.50329			1674	0.2811
				1689.81	0.01307			1772.61	0.15163			1685.73	4.07978			1674.99	0.32658
				1690.81	0.00675			1774.82	0.12997			1686.73	3.51244			1675.98	0.34822
				1691.81	0.00675			1776.69	0.46212			1687.74	2.57125			1676.97	0.2987
				1692.81	0.00675			1779.01	0			1688.74	2.81243			1677.96	0.16516
				1693.81	0.00675			1780.76	1.40079			1689.74	3.46648			1678.95	0.18595
				1694.82	0.00675			1783.09	0.35381			1690.74	4.38973			1679.94	0.23596
				1695.82	0.02549			1785.4	0.25272			1691.74	5.322			1680.93	0.21684
				1696.82	0.055			1788.03	0.54876			1692.74	3.46369			1681.92	0.17705
				1697.82	0.0606			1790.06	0.2094			1693.74	1.26505			1682.9	0.20273
				1698.82	0.02424			1792.25	0			1694.74	1.12204			1683.89	0.14891
				1699.82	0.42656			1793.34	0.2455			1695.74	1.58885			1684.88	0.19439
				1700.83	1.23578			1796.27	0.12275			1696.74	3.13377			1685.87	0.39396
				1701.83	1.85298			1797.99	0.23106			1697.74	4.82395			1686.86	0.45643
				1702.83	1.06832			1799.99	0.10831			1698.75	5.13708			1687.85	0.12554
				1703.83	0.36574							1699.75	4.98809			1688.84	1.23429
				1704.83	0.12712							1700.75	4.44369			1689.83	2.39077
				1705.84	0.00675							1701.75	3.76983			1690.82	2.43573
				1706.84	0.00675							1702.75	5.53389			1691.81	1.37228
				1707.84	0.02189							1703.75	8.10381			1692.8	0.58353
				1708.84	0.04959							1704.75	6.85766			1693.79	0.8333
				1709.84	0.08331							1705.75	4.40347			1694.78	1.08307
				1710.85	0.15873							1706.75	3.41025			1695.77	1.88173
				1711.85	0.23415							1707.75	2.62981			1696.76	1.53902
				1712.85	0.15107							1708.76	2.61749			1697.75	1.19632
				1713.85	0.05105							1709.76	2.51027			1698.74	1.75116
				1714.85	0.00547							1710.76	2.23271			1699.73	1.80601
				1715.86	0.03493							1711.76	1.85454			1700.72	0.62323
				1716.86	0.07348							1712.76	1.22226			1701.71	0.53441
				1717.86	0.04834							1713.76	0.59822			1702.7	0.75773
				1718.86	0.01134							1714.76	1.41958			1703.69	0.28646
				1719.86	0.00675							1715.76	2.63018			1704.68	0.73592
				1720.87	0.00675							1716.76	2.19952			1705.67	1.37929
				1721.87	0.00675							1717.76	1.62421			1706.65	2.08942
				1722.87	0.00675							1718.76	1.47603			1707.64	2.50263
				1723.87	0.00675							1719.77	1.41662			1708.63	2.56778
				1724.87	0.00675							1720.77	1.59242			1709.62	2.91411
				1725.88	0.00675							1721.77	1.88581			1710.61	3.71874
				1726.88	0.00675							1722.77	1.95643			1711.6	5.10796
				1727.88	0.00675							1723.77	1.91433			1712.59	6.93355
				1728.88	0.00675							1724.77	1.43168			1713.58	6.59043
				1729.88	0.00675							1725.77	0.82105			1714.57	3.93676
				1730.89	0.03684							1726.77	1.06863			1715.56	3.06579
				1731.89	0.06929							1727.77	1.55509			1716.55	4.56653
				1732.89	0.06832							1728.77	2.35944			1717.54	6.75928
				1733.89	0.01795							1729.78	3.25518			1718.53	9.46399
				1734.89	0.00675							1730.78	3.53816			1719.52	11.0236
				1735.9	0.00675							1731.78	3.66483			1720.51	11.5376
				1736.9	0.00675							1732.78	2.38551			1721.5	13.6674
				1737.9	0.00675							1733.78	0.95869			1722.49	21.753
				1738.9	0.00675							1734.78	1.79365			1723.48	31.8676
				1739.9	0.00675							1735.78	3.26049			1724.47	36.1638
				1740.9	0.02165							1736.78	3.16237			1725.46	39.0753
				1741.91	0.05314							1737.78	2.63923			1726.45	43.7634
				1742.91	0.0625							1738.78	2.16177			1727.44	51.1586
				1743.91	0.02966							1739.78	1.95451			1728.43	60.3531
				1744.91	0.01495							1740.79	2.51344			1729.42	71.478
				1745.91	0.04721							1741.79	3.35814			1730.4	73.9786
				1746.92	0.06707							1742.79	2.20467			1731.39	70.358
				1747.92	0.02935							1743.79	0.74867			1732.38	60.0808
				1748.92	0.00675							1744.79	1.13853			1733.37	47.1377
				1749.92	0.00675							1745.79	1.66327			1734.36	33.0297
				1750.92	0.00675							1746.79	2.40285			1735.35	22.1735
				1751.93	0.00675							1747.79	3.11429			1736.34	16.5498
				1752.93	0.00675							1748.79	2.52908			1737.33	11.1348
				1753.93	0.00675							1749.79	1.60596			1738.32	5.27001
				1754.93	0.00675							1750.8	1.13704			1739.31	2.41058
				1755.93	0.00675							1751.8	0.77532			1740.3	1.1474
				1756.94	0.25722							1752.8	0.92213			1741.29	0.33028
				1757.94	0.60473							1753.8	1.17189			1742.28	0.19328
				1758.94	0.59576							1754.8	0.99785			1743.27	0.64421
				1759.94	0.21743							1755.8	0.72946			1744.26	1.81766
				1760.94	0.00675							1756.8	0.75763			1745.25	0.79499
				1761.95	0.00675							1757.8	0.85959			1746.24	0.20818
				1762.95	0.01785							1758.8	0.47048			1747.23	0.1161
				1763.95	0.0883							1759.8	0.07441			1748.22	0.04752
				1764.95	0.12466							1760.8	0			1749.21	0.04752
				1765.95	0.06159							1761.81	0			1750.2	0.04752
				1766.96	0.00675							1762.81	0			1751.19	0.04752
				1767.96	0.00675							1763.81	0			1752.18	0.05288
				1768.96	0.00675							1764.81	1.01962			1753.17	0.08223
				1769.96	0.00675							1765.81	2.09271			1754.16	0.10811
				1770.96	0.02073							1766.81	1.48361			1755.14	0.13161
				1771.97	0.05478							1767.81	0.57727			1756.13	0.04752
				1772.97	0.08037							1768.81	0.22714			1757.12	0.04752
				1773.97	0.03972							1769.81	0.00303			1758.11	0.04752
				1774.97	0.00675							1770.81	0			1759.1	0.0556
				1775.97	0.00675							1771.82	0			1760.09	0.07209
				1776.98	0.00675							1772.82	0.21158			1761.08	0.08858
				1777.98	0.00675							1773.82	0.46944			1762.07	0.081
				1778.98	0.00675							1774.82	0.28979			1763.06	0.06099
				1779.98	0.00675							1775.82	0.04267			1764.05	0.04752
				1780.98	0.00675							1776.82	0			1765.04	0.04752
				1781.99	0.00675							1777.82	0			1766.03	0.04752
				1782.99	0.00675							1778.82	0.54407			1767.02	0.04752
				1783.99	0.00675							1779.82	1.20257			1768.01	0.04752
				1784.99	0.00675							1780.82	1.1151			1769	0.04752
				1785.99	0.00675							1781.82	0.86345			1769.99	0.04752
				1786.99	0.00675							1782.83	0.47897			1770.98	0.07754
				1788	0.00675							1783.83	0.07202			1771.97	0.42295
				1789	0.00675							1784.83	0.35781			1772.96	0.7195
				1790	0.00675							1785.83	0.71358			1773.95	0.42208
				1791	0.00675							1786.83	0.49377			1774.94	0.12465
				1792	0.00675							1787.83	0.19718			1775.93	0.04752
				1793.01	0.00675							1788.83	0.47457			1776.92	0.04752
				1794.01	0.00675							1789.83	0.78719			1777.91	0.04752
				1795.01	0.0167							1790.83	0.466			1778.89	0.04752
				1796.01	0.05497							1791.83	0.06616			1779.88	0.04752
				1797.01	0.07776							1792.84	0			1780.87	0.04752
				1798.02	0.04435							1793.84	0			1781.86	0.04752
				1799.02	0.01094							1794.84	0			1782.85	0.04752
				1800.02	0.00675							1795.84	0			1783.84	0.07306
				1801.02	0.00675							1796.84	0			1784.83	0.10533
				1802.02	0.00675							1797.84	0			1785.82	0.07727
				1803.03	0.00675							1798.84	0			1786.81	0.03864
				1804.03	0.00675							1799.84	0			1787.8	0

## Sheet: Fig 5
Figure 5	Glycosylceramides	extract 1 [M+Na]+	wavenumber [cm-1]	normalized intensity		extract 2 [M+Na]+	wavenumber [cm-1]	normalized intensity		alpha-GlcCer [M+Na]+	wavenumber [cm-1]	normalized intensity		beta-GlcCer [M+Na]+	wavenumber [cm-1]	normalized intensity		alpha-GalCer [M+Na]+	wavenumber [cm-1]	normalized intensity		beta-GalCer [M+Na]+	wavenumber [cm-1]	normalized intensity
			949.898	0.53725			947.853	0			947.861	0.09639			943.883	0.02695			950.886	8.97065			950.633	0
			951.791	11.1125			948.898	0.31852			948.866	3.39224			944.888	0.00372			951.898	11.6359			951.688	0.32803
			954.269	2.77106			949.943	0.67164			949.872	6.6881			945.893	0			952.911	13.7733			952.742	0.87619
			955.584	0.67863			950.988	2.03799			950.878	4.42503			946.897	0			953.923	12.3364			953.796	0.82872
			958.11	1.1876			952.033	3.34581			951.883	2.12927			947.902	0			954.936	9.65651			954.85	0.27275
			960.042	5.06142			953.078	4.15691			952.889	1.35847			948.907	0			955.949	10.6592			955.904	0.56008
			962.2	14.8449			954.123	3.90365			953.894	1.14235			949.912	0			956.961	11.091			956.959	1.07729
			963.683	28.1347			955.168	1.93585			954.9	1.96569			950.916	0.01738			957.974	8.54373			958.013	0.82643
			965.623	10.2077			956.214	0.91463			955.906	3.17434			951.921	0.03888			958.986	2.93707			959.067	0.6327
			967.416	11.5366			957.259	1.3894			956.911	3.89071			952.926	0.0227			959.999	0.33277			960.121	0.62185
			969.85	3.16692			958.304	2.14284			957.917	1.64557			953.931	0.01399			961.012	0.44195			961.175	0.93746
			970.961	1.01794			959.349	1.54883			958.922	0.15834			954.935	0.03188			962.024	1.21575			962.229	2.56621
			973.369	0			960.394	1.22978			959.928	0.52729			955.94	0.03236			963.037	3.62061			963.284	6.43152
			975.745	0			961.439	5.30086			960.934	1.26808			956.945	0.01213			964.049	5.85975			964.338	10.8633
			976.857	0.50897			962.484	12.0827			961.939	2.7097			957.95	0.0303			965.062	6.63365			965.392	14.248
			980.197	0.56552			963.529	18.4985			962.945	5.57332			958.955	0.10596			966.075	7.746			966.446	11.182
			982.322	2.65795			964.574	14.3276			963.95	8.59617			959.959	1.34477			967.087	4.80958			967.5	8.07651
			983.16	0			965.619	1.71055			964.956	10.5006			960.964	3.90122			968.1	2.54221			968.555	8.49744
			985.131	3.02554			966.664	8.62553			965.962	10.9685			961.969	6.51607			969.113	3.13391			969.609	8.20396
			987.434	1.58346			967.709	19.2531			966.967	6.40202			962.974	8.84585			970.125	3.37803			970.663	6.38945
			990.257	0.53725			968.754	20.0318			967.973	2.48779			963.978	8.06258			971.138	3.3199			971.717	3.58768
			992.646	0			969.799	15.9036			968.978	1.72909			964.983	6.07573			972.15	4.50096			972.771	2.41298
			993.673	0			970.844	7.55982			969.984	2.81459			965.988	4.50911			973.163	7.09053			973.826	1.94955
			995.577	1.1876			971.889	2.8204			970.99	3.8931			966.993	3.34601			974.176	9.84009			974.88	1.21897
			997.741	0.65035			972.934	1.88078			971.995	5.89634			967.997	2.17918			975.188	6.02237			975.934	0.65099
			1000.35	0.55541			973.979	1.16611			973.001	7.43998			969.002	0.90718			976.201	5.90701			976.988	1.51484
			1001.36	5.28474			975.024	1.07653			974.006	7.53133			970.007	0.06512			977.213	8.47395			978.042	1.85434
			1002.36	14.4146			976.069	0.97829			975.012	7.34915			971.012	0.28805			978.226	6.87293			979.097	0.96298
			1003.36	22.906			977.114	2.04904			976.018	7.66666			972.017	0.60218			979.239	4.21927			980.151	0.22788
			1004.36	34.8197			978.16	2.60515			977.023	9.00471			973.021	0.49552			980.251	3.27395			981.205	0.15218
			1005.36	48.2673			979.205	3.14579			978.029	10.361			974.026	0.42475			981.264	3.19188			982.259	0.25026
			1006.37	55.1269			980.25	4.12379			979.034	11.7058			975.031	0.31509			982.277	3.02904			983.313	0.16744
			1007.37	49.4718			981.295	2.0149			980.04	12.8354			976.036	0.12417			983.289	1.88257			984.368	0.38485
			1008.37	44.9378			982.34	1.2347			981.046	12.2525			977.04	0.00733			984.302	0.53485			985.422	1.05121
			1009.37	38.2761			983.385	5.98485			982.051	11.372			978.045	0.04644			985.314	0.11421			986.476	1.2418
			1010.37	31.3626			984.43	11.4157			983.057	7.26808			979.05	0.1396			986.327	1.2984			987.53	1.38449
			1011.37	14.6277			985.475	13.9623			984.062	4.28533			980.055	0.33094			987.34	3.64168			988.584	1.35625
			1012.38	5.82698			986.52	12.8779			985.068	5.5792			981.059	0.35068			988.352	3.27407			989.639	0.3948
			1013.38	2.07047			987.565	8.1204			986.073	8.19642			982.064	0.14839			989.365	1.68015			990.693	0.02878
			1014.38	0.76469			988.61	3.56626			987.079	8.27943			983.069	0			990.377	2.57757			991.747	0.33124
			1015.38	1.70667			989.655	5.77143			988.085	7.80071			984.074	0			991.39	3.43848			992.801	0.60799
			1016.38	2.64864			990.7	7.63214			989.09	6.47922			985.079	0.000405289			992.403	1.78079			993.855	0.5935
			1017.38	2.49455			991.745	9.77335			990.096	4.83136			986.083	0.028			993.415	1.22358			994.91	1.27792
			1018.39	2.00372			992.79	11.6422			991.101	4.93204			987.088	0.07214			994.428	2.25915			995.964	2.369
			1019.39	0.24546			993.835	5.11333			992.107	6.07617			988.093	0.10575			995.441	2.41501			997.018	5.78245
			1020.39	0.00225			994.88	5.37106			993.113	5.95395			989.098	0.1207			996.453	2.81042			998.072	10.1403
			1021.39	0.1339			995.925	15.0449			994.118	3.44206			990.102	0.08971			997.466	3.33003			999.126	9.48922
			1022.39	0.24669			996.97	16.2095			995.124	2.09996			991.107	0.02814			998.478	2.64869			1000.18	8.8831
			1023.4	0.1539			998.015	5.67242			996.129	2.52011			992.112	0			999.491	1.65743			1001.23	8.48732
			1024.4	0.25542			999.06	4.64697			997.135	3.42885			993.117	0			1000.5	1.40388			1002.29	7.55128
			1025.4	0.68544			1000.11	6.71013			998.141	7.42638			994.121	0.37846			1001.52	1.48504			1003.34	4.86217
			1026.4	1.2438			1001.15	13.6333			999.146	14.0107			995.126	1.23307			1002.53	0.80352			1004.4	3.76265
			1027.4	1.62576			1002.2	17.3946			1000.15	19.3838			996.131	1.66376			1003.54	0.10733			1005.45	3.99341
			1028.4	4.08046			1003.24	13.4985			1001.16	21.6731			997.136	1.44141			1004.55	1.32352			1006.51	3.38464
			1029.41	8.30457			1004.29	31.7316			1002.16	18.151			998.141	1.47597			1005.57	2.918			1007.56	1.63296
			1030.41	11.1347			1005.33	58.6645			1003.17	12.4185			999.145	2.49236			1006.58	1.31441			1008.61	1.02135
			1031.41	12.1719			1006.38	69.4164			1004.17	7.69119			1000.15	3.4459			1007.59	0.8715			1009.67	3.40077
			1032.41	16.2871			1007.42	53.907			1005.18	8.49987			1001.15	5.27058			1008.6	1.42482			1010.72	4.2293
			1033.41	20.2895			1008.47	49.6842			1006.19	10.4438			1002.16	9.25776			1009.62	1.04294			1011.78	3.96813
			1034.41	26.7858			1009.51	41.5259			1007.19	11.9222			1003.16	21.4652			1010.63	0.28563			1012.83	3.9567
			1035.42	21.2219			1010.56	38.1115			1008.85	9.77555			1004.17	41.3299			1011.64	0.58093			1013.89	3.81422
			1036.42	16.2603			1011.6	34.664			1009.91	10.6213			1005.17	60.4826			1012.65	2.25914			1014.94	4.25785
			1037.42	10.0674			1012.65	23.4252			1010.97	11.0691			1006.18	76.7676			1013.67	3.81967			1015.99	5.48886
			1038.42	4.63936			1013.69	9.15114			1012.03	17.0609			1007.18	90.1688			1014.68	6.33561			1017.05	5.54066
			1039.42	1.33734			1014.74	3.08386			1013.09	25.5369			1008.19	85.5442			1015.69	10.558			1018.1	5.15707
			1040.43	0.45247			1015.78	4.0405			1014.15	36.7941			1009.19	74.2913			1016.71	14.2293			1019.16	12.3603
			1041.43	1.8428			1016.83	5.67284			1015.22	43.8015			1010.2	49.5289			1017.72	13.2467			1020.21	22.006
			1042.43	3.57371			1017.87	8.28431			1016.28	42.6835			1011.2	25.8239			1018.73	9.04921			1021.26	38.0321
			1043.43	3.48058			1018.92	8.30903			1017.34	39.7708			1012.21	13.3397			1019.74	5.39921			1022.32	50.7905
			1044.43	2.35519			1019.96	4.02491			1018.4	30.7533			1013.21	5.71532			1020.76	5.47294			1023.37	57.4938
			1045.43	1.11149			1021.01	0.88674			1019.46	28.5034			1014.22	5.30348			1021.77	6.24466			1024.43	66.4986
			1046.44	0.25878			1022.05	0.20239			1020.52	31.5298			1015.22	4.89948			1022.78	19.1582			1025.48	74.4539
			1047.44	0.36744			1023.1	0.08753			1021.58	33.969			1016.23	3.91503			1023.79	35.3832			1026.54	80.3379
			1048.44	0.67469			1024.14	0.14975			1022.64	39.6816			1017.23	2.28884			1024.81	40.6739			1027.59	71.9593
			1049.44	2.35075			1025.19	1.55937			1023.71	42.9778			1018.24	1.10081			1025.82	39.8204			1028.64	62.0473
			1050.44	2.84236			1026.23	4.02201			1024.77	39.2404			1019.24	0.76489			1026.83	36.5325			1029.7	48.295
			1051.44	2.60354			1027.28	3.34319			1025.83	35.4317			1020.25	0.72432			1027.84	36.2953			1030.75	35.5113
			1052.45	1.83224			1028.32	2.75127			1026.89	35.4237			1021.25	0.65409			1028.86	37.5876			1031.81	23.1188
			1053.45	0.76282			1029.37	2.7747			1027.95	33.8544			1022.26	0.24172			1029.87	36.2497			1032.86	9.53471
			1054.45	1.76608			1030.41	1.61564			1029.01	29.7243			1023.26	0.02829			1030.88	39.4916			1033.91	2.51389
			1055.45	3.3973			1031.46	4.2777			1030.07	23.8536			1024.26	0.43645			1031.89	46.8351			1034.97	2.51274
			1056.45	2.79026			1032.5	10.3839			1031.14	22.3037			1025.27	0.23003			1032.91	53.2825			1036.02	2.14422
			1057.46	0.9432			1033.55	16.359			1032.2	25.7535			1026.27	0.26508			1033.92	62.3605			1037.08	1.21617
			1058.46	3.57532			1034.59	19.0185			1033.26	34.6838			1027.28	0.65977			1034.93	75.1569			1038.13	0.93189
			1059.46	9.6699			1035.64	16.8521			1034.32	41.6815			1028.28	1.12138			1035.95	85.1959			1039.19	0.94188
			1060.46	16.485			1036.68	12.9732			1035.38	41.2266			1029.29	2.01023			1036.96	78.1052			1040.24	0.72935
			1061.46	14.1883			1037.73	12.0384			1036.44	39.4724			1030.29	2.98477			1037.97	74.2357			1041.29	0.34867
			1062.46	7.44136			1038.77	10.3676			1037.5	33.1811			1031.3	3.74742			1038.98	64.3559			1042.35	0.26755
			1063.47	11.4492			1039.82	5.78551			1038.56	22.2667			1032.3	5.39486			1040	48.8575			1043.4	0.20179
			1064.47	11.0896			1040.86	5.09267			1039.63	13.3648			1033.31	8.4492			1041.01	44.4484			1044.46	0.18903
			1065.47	9.94119			1041.91	7.65383			1040.69	8.60269			1034.31	9.63067			1042.02	48.116			1045.51	0.13357
			1066.47	8.47603			1042.95	5.95748			1041.75	7.68833			1035.32	7.79034			1043.03	54.1615			1046.57	0.15949
			1067.47	8.21644			1044	5.38889			1042.81	10.9357			1036.32	6.29983			1044.05	53.2811			1047.62	0.59021
			1068.48	13.5436			1045.04	8.61541			1043.87	16.2279			1037.33	4.42157			1045.06	46.089			1048.67	1.47389
			1069.48	19.458			1046.09	13.6702			1044.93	21.4884			1038.33	2.25012			1046.07	32.2673			1049.73	2.17205
			1070.48	45.5167			1047.13	15.3137			1045.99	27.0171			1039.34	0.65042			1047.08	28.274			1050.78	2.15823
			1071.48	69.7718			1048.18	13.8038			1047.06	30.9647			1040.34	0.11716			1048.1	28.6874			1051.84	2.03346
			1072.48	70.1833			1049.22	13.016			1048.12	33.0083			1041.35	0.06894			1049.11	24.9399			1052.89	1.23455
			1073.48	70.3178			1050.27	11.3103			1049.18	32.345			1042.35	0.32731			1050.12	18.0805			1053.94	0.88454
			1074.49	60.4694			1051.31	9.95139			1050.24	30.6619			1043.36	0.7561			1051.13	13.1636			1055	0.78732
			1075.49	48.9027			1052.36	11.4211			1051.3	32.0347			1044.36	0.94696			1052.15	7.43984			1056.05	0.53482
			1076.49	38.4104			1053.4	16.5929			1052.36	38.3956			1045.36	0.81731			1053.16	3.52551			1057.11	0.82692
			1077.49	27.7453			1054.45	17.1266			1053.42	44.9481			1046.37	0.43587			1054.17	2.15869			1058.16	1.61757
			1078.49	18.5922			1055.49	16.2077			1054.48	50.5857			1047.37	0.15367			1055.18	4.83389			1059.22	3.18935
			1079.49	11.4244			1056.54	17.1584			1055.55	54.2513			1048.38	0.33933			1056.2	6.44842			1060.27	4.53269
			1080.5	6.25596			1057.58	19.4204			1056.61	52.6104			1049.38	0.7094			1057.21	6.94217			1061.32	4.91193
			1081.5	7.8793			1058.63	22.4278			1057.67	53.2473			1050.39	1.16678			1058.22	8.30968			1062.38	4.92505
			1082.5	8.44681			1059.67	24.0397			1058.73	63.976			1051.39	1.16539			1059.24	8.99224			1063.43	5.18208
			1083.5	7.84487			1060.72	20.7757			1059.79	76.9219			1052.4	1.10087			1060.25	10.9994			1064.49	15.1833
			1084.5	7.24293			1061.76	29.1524			1060.85	87.9824			1053.4	0.9992			1061.26	20.1333			1065.54	27.1359
			1085.51	6.6749			1062.81	32.3926			1061.91	96.0145			1054.41	0.79226			1062.27	27.7299			1066.59	32.1098
			1086.51	4.4687			1063.85	16.8971			1062.97	100			1055.41	0.59425			1063.29	24.8792			1067.65	35.813
			1087.51	6.0371			1064.9	18.3823			1064.04	96.8278			1056.42	0.63986			1064.3	18.5328			1068.7	37.8873
			1088.51	8.02002			1065.94	20.961			1065.1	94.4496			1057.42	1.13444			1065.31	19.2266			1069.76	38.4262
			1089.51	10.5865			1066.99	13.6619			1066.16	83.904			1058.43	2.05708			1066.32	23.2211			1070.81	37.6217
			1090.51	11.8624			1068.03	8.1244			1067.22	66.1847			1059.43	4.16446			1067.34	21.1649			1071.87	34.1433
			1091.52	14.6273			1069.08	14.8041			1068.28	55.4794			1060.44	7.62752			1068.35	19.1087			1072.92	20.8217
			1092.52	13.4585			1070.12	29.8612			1069.34	49.4453			1061.44	10.288			1069.36	22.5044			1073.97	11.1989
			1093.52	8.02856			1071.17	48.1336			1070.4	42.8311			1062.45	9.85676			1070.37	24.9054			1075.03	6.88136
			1094.52	15.9141			1072.21	72.9354			1071.47	37.8134			1063.45	8.60559			1071.39	23.7571			1076.08	5.7076
			1095.52	32.5767			1073.26	100			1072.53	27.6697			1064.46	5.61926			1072.4	31.5998			1077.14	8.22063
			1096.52	39.4736			1074.3	79.7991			1073.59	14.9586			1065.46	2.80531			1073.41	53.2693			1078.19	11.5908
			1097.53	46.2657			1075.35	38.9709			1074.65	17.6434			1066.46	4.02463			1074.42	76.7913			1079.25	20.8215
			1098.53	52.2686			1076.39	25.8714			1075.71	21.3401			1067.47	8.02801			1075.44	94.4992			1080.3	29.9536
			1099.53	70.0254			1077.44	21.1712			1076.77	19.6828			1068.47	14.0837			1076.45	100			1081.35	38.0136
			1100.53	93.961			1078.48	25.3172			1077.83	24.0818			1069.48	22.6592			1077.46	94.9049			1082.41	49.0956
			1101.53	100			1079.53	25.2222			1078.89	31.4817			1070.48	49.9271			1078.47	80.0223			1083.46	63.5226
			1102.54	73.0613			1080.57	17.2062			1079.96	36.0236			1071.49	77.8221			1079.49	69.0244			1084.52	64.9079
			1103.54	57.0773			1081.62	16.8222			1081.02	36.5205			1072.49	87.4586			1080.5	70.7316			1085.57	59.4526
			1104.54	55.395			1082.66	19.3311			1082.08	32.5949			1073.5	89.1128			1081.51	67.7362			1086.62	55.6811
			1105.54	54.121			1083.71	16.6229			1083.14	25.7411			1074.5	77.1156			1082.53	63.4526			1087.68	64.328
			1106.54	57.3946			1084.75	16.0272			1084.2	22.4044			1075.51	62.5212			1083.54	63.7082			1088.73	66.2481
			1107.54	55.8909			1085.8	26.4431			1085.26	19.6807			1076.51	41.7913			1084.55	66.0051			1089.79	73.3836
			1108.55	46.6979			1086.84	31.9795			1086.32	16.9462			1077.52	25.119			1085.56	58.781			1090.84	84.4701
			1109.55	38.9322			1087.89	26.9916			1087.39	13.6561			1078.52	15.8764			1086.58	39.6732			1091.9	100
			1110.55	40.2358			1088.93	15.7861			1088.45	16.1697			1079.53	11.5567			1087.59	22.1174			1092.95	86.9205
			1111.55	45.9945			1089.98	13.0369			1089.51	18.886			1080.53	8.85289			1088.6	18.3057			1094	58.6379
			1112.55	32.2812			1091.02	8.24992			1090.57	19.8183			1081.54	9.87632			1089.61	18.6559			1095.06	41.8595
			1113.55	18.5678			1092.07	9.43093			1091.63	20.1834			1082.54	10.959			1090.63	18.483			1096.11	34.9789
			1114.56	9.37942			1093.11	18.1662			1092.69	21.9293			1083.55	10.8195			1091.64	15.2002			1097.17	32.9896
			1115.56	3.91439			1094.16	17.3603			1093.75	26.4846			1084.55	11.0312			1092.65	12.5539			1098.22	40.0745
			1116.56	2.64412			1095.2	25.7618			1094.81	30.0357			1085.56	12.2868			1093.66	13.9007			1099.27	51.4397
			1117.56	2.166			1096.25	51.5373			1095.88	33.7788			1086.56	13.419			1094.68	15.8247			1100.33	62.8793
			1118.56	1.5148			1097.29	78.8487			1096.94	36.2526			1087.57	11.4139			1095.69	14.6044			1101.38	62.4891
			1119.57	2.79856			1098.34	81.3938			1098	39.0392			1088.57	9.41019			1096.7	13.4877			1102.44	60.3329
			1120.57	3.63342			1099.39	76.5177			1099.06	38.2909			1089.57	7.25875			1097.71	11.9481			1103.49	48.8603
			1121.57	5.50032			1100.43	82.546			1100.12	36.4017			1090.58	5.03011			1098.73	10.8238			1104.55	44.1377
			1122.57	15.8091			1101.48	73.1263			1101.18	33.7328			1091.58	5.21122			1099.74	10.9323			1105.6	54.3484
			1123.57	18.0458			1102.52	55.0908			1102.24	35.4121			1092.59	7.2041			1100.75	10.5181			1106.65	64.5589
			1124.57	11.0049			1103.57	45.4764			1103.31	36.5988			1093.59	10.2694			1101.76	8.73803			1107.71	58.4588
			1125.58	5.72485			1104.61	44.1952			1104.37	41.09			1094.6	14.4509			1102.78	7.26867			1108.76	48.7374
			1126.58	5.265			1105.66	51.0423			1105.43	43.9982			1095.6	26.8086			1103.79	5.01793			1109.82	39.0996
			1127.58	4.80515			1106.7	61.0979			1106.49	42.0574			1096.61	42.7629			1104.8	4.79885			1110.87	35.034
			1128.58	4.44724			1107.75	67.3212			1107.55	40.6977			1097.61	64.1492			1105.82	4.97004			1111.93	37.9956
			1129.58	3.91151			1108.79	55.8008			1108.61	41.4164			1098.62	86.8224			1106.83	4.71188			1112.98	37.9663
			1130.58	2.8461			1109.84	42.3462			1109.67	40.4257			1099.62	97.3032			1107.84	3.45397			1114.03	34.0076
			1131.59	1.9283			1110.88	50.2947			1110.73	39.9126			1100.63	100			1108.85	1.46124			1115.09	33.7417
			1132.59	1.0105			1111.93	55.5591			1111.8	37.9411			1101.63	83.7001			1109.87	0.69854			1116.14	38.9424
			1133.59	0.14143			1112.97	51.2446			1112.86	32.8625			1102.64	67.1741			1110.88	2.52897			1117.2	43.3827
			1134.59	0.09665			1114.02	40.8036			1113.92	26.4341			1103.64	72.5233			1111.89	4.11352			1118.25	45.8891
			1135.59	0.21872			1115.06	28.6802			1114.98	19.2901			1104.65	77.8725			1112.9	5.84503			1119.3	54.194
			1136.6	0.36318			1116.11	15.644			1116.04	18.263			1105.65	78.7319			1113.92	7.95477			1120.36	57.862
			1137.6	0.57709			1117.15	7.65206			1117.1	16.701			1106.66	76.1353			1114.93	9.66916			1121.41	52.4509
			1138.6	1.07622			1118.2	10.0943			1118.16	11.823			1107.66	67.375			1115.94	8.63609			1122.47	39.3507
			1139.6	1.50524			1119.24	22.3162			1119.22	6.69922			1108.67	58.6147			1116.95	8.10178			1123.52	25.4541
			1140.6	1.95276			1120.29	33.3662			1120.29	4.81354			1109.67	49.0225			1117.97	9.45739			1124.58	14.8914
			1141.6	2.05744			1121.33	22.6531			1121.35	4.15074			1110.67	39.3697			1118.98	10.7232			1125.63	11.1318
			1142.61	1.52402			1122.38	10.5129			1122.41	3.71985			1111.68	27.6818			1119.99	10.6822			1126.68	8.02159
			1143.61	0.88712			1123.42	13.068			1123.47	3.94667			1112.68	17.4237			1121	10.2041			1127.74	6.00251
			1144.61	0.41254			1124.47	19.5317			1124.53	4.05827			1113.69	11.1202			1122.02	7.85142			1128.79	5.42254
			1145.61	0.29911			1125.51	21.0549			1125.59	4.64571			1114.69	5.17138			1123.03	7.37572			1129.85	6.54302
			1146.61	0.58872			1126.56	15.631			1126.65	7.43781			1115.7	2.19149			1124.04	12.4373			1130.9	6.11869
			1147.62	1.46802			1127.6	11.5883			1127.72	11.1505			1116.7	0.45385			1125.06	17.0218			1131.95	5.23214
			1148.62	0.86357			1128.65	8.0509			1128.78	14.4163			1117.71	1.71902			1126.07	9.25077			1133.01	3.92815
			1149.62	0.27631			1129.69	4.63375			1129.84	15.4444			1118.71	2.99441			1127.08	6.226			1134.06	2.38643
			1151.22	1.95105			1130.74	1.59814			1130.9	14.6303			1119.72	2.4512			1128.09	7.62456			1135.12	3.6419
			1153.68	5.42901			1131.78	1.04115			1131.96	9.95455			1120.72	2.19631			1129.11	8.94717			1136.17	7.26412
			1157.2	9.04834			1132.83	1.39016			1133.02	7.91256			1121.73	2.17246			1130.12	10.7743			1137.23	3.77158
			1157.82	20.8112			1133.87	2.16388			1134.08	10.1363			1122.73	1.72769			1131.13	11.8022			1138.28	1.1759
			1160.07	2.09243			1134.92	1.62144			1135.14	11.6051			1123.74	0.69045			1132.14	7.40961			1139.33	1.76569
							1135.96	0.53943			1136.21	7.89531			1124.74	0.52688			1133.16	1.22671			1140.39	2.51805
							1137.01	0.21535			1137.27	6.32621			1125.75	0.73922			1134.17	0			1141.44	3.00005
							1138.05	1.5855			1138.33	5.34668			1126.75	0.93896			1135.18	0.69131			1142.5	3.25967
							1139.1	3.21869			1139.39	3.28684			1127.76	0.87178			1136.19	0.97533			1143.55	2.48309
							1140.14	5.70456			1140.45	1.39557			1128.76	0.60547			1137.21	0.6687			1144.61	1.88669
							1141.19	8.64524			1141.51	1.79102			1129.77	0.66993			1138.22	0.3519			1145.66	0.85863
							1142.23	5.78611			1142.57	3.49305			1130.77	0.90807			1139.23	0.05165			1146.71	0.2015
							1143.28	1.79301			1143.64	11.3188			1131.77	0.96729			1140.24	0.28088			1147.77	0.06684
							1144.32	1.21007			1144.7	19.8218			1132.78	0.98906			1141.26	0.5101			1148.82	0.14868
							1145.37	3.57448			1145.76	30.1323			1133.78	0.81178			1142.27	2.06527			1149.88	1.87911
							1146.41	4.5696			1146.82	40.8425			1134.79	0.78238			1143.28	2.73118			1150.93	1.9394
							1147.46	5.30289			1147.88	44.5991			1135.79	0.51096			1144.29	1.62593			1151.98	0.83704
							1148.5	7.44156			1148.94	43.5857			1136.8	0.33751			1145.31	1.85817			1153.04	0.32434
							1149.55	5.08599			1150	36.0667			1137.8	0.49516			1146.32	2.32682			1154.09	0.33211
							1150.59	2.83604			1151.06	27.053			1138.81	0.71282			1147.33	2.75353			1155.15	1.04682
							1151.64	5.42539			1152.13	19.1332			1139.81	1.33763			1148.35	1.31582			1156.2	4.06784
							1152.68	8.88755			1153.19	13.2023			1140.82	1.09859			1149.36	2.25488			1157.26	8.855
							1153.73	8.66197			1154.25	9.89547			1141.82	0.37811			1150.37	6.01614			1158.31	13.1851
							1154.77	6.78836			1155.31	9.14368			1142.83	0			1151.38	3.55266			1159.36	15.8975
							1155.82	6.80601			1156.37	8.98017			1143.83	0			1152.4	1.66631			1160.42	16.7703
							1156.72	3.82877			1157.43	9.47535			1144.84	0.20811
							1158.97	22.1373			1159.67	6.1843			1145.84	0.6763
							1160.97	0			1162	3.80928			1146.85	0.91967
											1163.43	2.49068			1147.85	0.9075
											1165.62	0.1388			1148.86	0.7691
											1167.49	0			1149.86	0.49736
											1169.55	0.87135			1150.87	0.86132
											1171.45	0.31615			1151.87	1.41184
											1173.34	0			1152.88	2.45217
											1175.27	0.14651			1153.88	3.6777
											1177.15	0			1154.88	4.56867
															1155.89	5.23357
															1156.89	4.56337
															1157.9	3.39072
															1158.9	2.04974
															1159.91	1.05164
															1160.91	1.05671
															1161.92	0.99644
															1162.92	0.72589
															1163.93	0.59733

## Sheet: Supplementary Fig 1
			m/z	intensity
Supplementary Figure 1		beta-GalCer [M+H]+	100.002	0
		MS/MS m/z 810	100.05	0
			100.054	46
			100.059	48
			100.063	0
			100.085	0
			100.089	28
			100.094	10
			100.098	0
			100.124	0
			100.129	15
			100.133	2
			100.137	0
			100.15	0
			100.155	2
			100.159	20
			100.163	0
			101.079	0
			101.083	7
			101.087	7
			101.092	0
			101.109	0
			101.114	9
			101.118	15
			101.122	0
			101.131	0
			101.135	22
			101.14	48
			101.144	0
			102.13	0
			102.134	11
			102.139	7
			102.143	73
			102.147	4
			102.152	0
			102.178	0
			102.183	16
			102.187	0
			102.518	0
			102.523	8
			102.527	8
			102.531	0
			103.018	0
			103.023	6
			103.027	27
			103.031	0
			103.12	0
			103.124	40
			103.129	29
			103.133	0
			103.462	0
			103.466	39
			103.471	24
			103.475	0
			103.808	0
			103.813	4
			103.817	18
			103.822	0
			104.026	0
			104.031	8
			104.035	27
			104.04	30
			104.044	0
			104.075	0
			104.08	9
			104.084	9
			104.088	0
			104.151	0
			104.155	38
			104.16	3
			104.164	0
			104.882	0
			104.887	4
			104.891	11
			104.896	0
			105.03	0
			105.034	13
			105.039	20
			105.043	68
			105.048	41
			105.052	0
			105.111	0
			105.115	15
			105.12	129
			105.124	139
			105.129	74
			105.133	4
			105.137	11
			105.142	0
			105.989	0
			105.994	3
			105.998	12
			106.003	0
			106.124	0
			106.129	17
			106.133	11
			106.138	0
			106.336	0
			106.34	7
			106.345	7
			106.349	0
			107.093	0
			107.097	19
			107.102	0
			107.106	0
			107.111	5
			107.115	11
			107.12	0
			107.125	0
			107.129	8
			107.134	43
			107.138	104
			107.143	235
			107.147	0
			107.215	0
			107.219	26
			107.224	0
			108.102	0
			108.107	32
			108.112	52
			108.116	0
			108.125	0
			108.13	2
			108.134	23
			108.139	0
			108.157	0
			108.161	15
			108.166	11
			108.171	0
			108.411	0
			108.416	11
			108.42	17
			108.425	0
			109.108	0
			109.112	26
			109.117	181
			109.121	24
			109.126	25
			109.13	11
			109.135	0
			109.139	0
			109.144	8
			109.149	68
			109.153	105
			109.158	122
			109.162	40
			109.167	35
			109.171	0
			110.072	0
			110.076	9
			110.081	9
			110.085	0
			110.104	0
			110.108	11
			110.113	5
			110.117	30
			110.122	101
			110.126	12
			110.131	29
			110.136	0
			110.14	0
			110.145	75
			110.149	39
			110.154	52
			110.159	34
			110.163	0
			110.525	0
			110.53	28
			110.534	3
			110.539	0
			110.824	0
			110.828	2
			110.833	26
			110.838	0
			111.1	0
			111.104	55
			111.109	2
			111.113	0
			111.123	0
			111.127	30
			111.132	50
			111.136	10
			111.141	0
			111.164	0
			111.168	44
			111.173	36
			111.178	0
			111.523	0
			111.528	31
			111.532	3
			111.537	0
			111.763	0
			111.767	41
			111.772	20
			111.777	0
			112.123	0
			112.128	20
			112.132	19
			112.137	0
			112.53	0
			112.535	13
			112.539	6
			112.544	0
			113.003	0
			113.007	107
			113.012	83
			113.017	5
			113.021	0
			113.1	0
			113.105	18
			113.109	17
			113.114	0
			113.142	0
			113.147	20
			113.151	3
			113.156	0
			114.04	0
			114.044	17
			114.049	6
			114.054	0
			114.114	0
			114.119	20
			114.124	5
			114.128	0
			114.138	0
			114.142	78
			114.147	34
			114.151	0
			115.049	0
			115.053	7
			115.058	20
			115.063	0
			115.1	0
			115.105	13
			115.109	13
			115.114	0
			117.113	0
			117.117	8
			117.122	61
			117.127	41
			117.132	0
			118.111	0
			118.116	16
			118.121	0
			118.13	0
			118.135	47
			118.14	49
			118.144	0
			118.529	0
			118.534	11
			118.538	4
			118.543	0
			118.943	0
			118.948	39
			118.952	13
			118.957	0
			119.019	0
			119.024	19
			119.028	18
			119.033	0
			119.062	0
			119.067	23
			119.071	5
			119.076	0
			119.09	0
			119.095	28
			119.1	69
			119.105	45
			119.109	0
			119.119	0
			119.124	3
			119.128	27
			119.133	41
			119.138	115
			119.143	80
			119.147	26
			119.152	0
			119.605	0
			119.61	11
			119.615	4
			119.62	0
			120.064	0
			120.069	2
			120.073	29
			120.078	0
			120.126	0
			120.131	60
			120.136	22
			120.14	0
			120.619	0
			120.624	11
			120.629	5
			120.633	0
			120.989	0
			120.993	2
			120.998	69
			121.003	0
			121.022	0
			121.027	12
			121.032	114
			121.037	59
			121.041	69
			121.046	0
			121.104	0
			121.109	20
			121.113	19
			121.118	62
			121.123	0
			121.133	0
			121.137	2
			121.142	44
			121.147	63
			121.152	104
			121.157	235
			121.161	102
			121.166	4
			121.171	0
			122.11	0
			122.114	7
			122.119	11
			122.124	27
			122.129	19
			122.134	0
			122.148	0
			122.153	4
			122.158	18
			122.163	0
			122.974	0
			122.979	13
			122.984	58
			122.989	0
			123.032	0
			123.037	41
			123.042	1
			123.047	0
			123.115	0
			123.12	8
			123.124	72
			123.129	86
			123.134	45
			123.139	38
			123.144	13
			123.149	0
			123.153	0
			123.158	22
			123.163	43
			123.168	86
			123.173	93
			123.178	0
			123.808	0
			123.813	46
			123.818	10
			123.823	0
			124.085	0
			124.09	27
			124.095	45
			124.1	41
			124.105	0
			124.119	0
			124.124	12
			124.129	8
			124.134	2
			124.138	23
			124.143	0
			124.163	0
			124.168	37
			124.173	21
			124.177	42
			124.182	0
			124.538	0
			124.542	9
			124.547	15
			124.552	0
			124.986	0
			124.991	35
			124.996	4
			125.001	0
			125.118	0
			125.123	22
			125.127	29
			125.132	0
			125.137	23
			125.142	11
			125.147	16
			125.152	44
			125.157	3
			125.162	41
			125.167	0
			125.171	0
			125.176	39
			125.181	10
			125.186	0
			125.44	0
			125.445	34
			125.45	1
			125.455	0
			125.988	0
			125.993	5
			125.998	19
			126.003	0
			126.018	0
			126.022	21
			126.027	6
			126.032	0
			126.106	0
			126.111	15
			126.116	2
			126.121	0
			126.145	0
			126.15	4
			126.155	15
			126.16	0
			126.552	0
			126.557	31
			126.562	3
			126.567	30
			126.572	0
			127.014	0
			127.019	51
			127.024	76
			127.029	19
			127.034	6
			127.039	0
			127.063	0
			127.068	24
			127.073	6
			127.078	0
			127.112	0
			127.117	48
			127.122	160
			127.127	234
			127.132	73
			127.137	29
			127.142	0
			127.162	0
			127.167	33
			127.171	7
			127.176	0
			128.118	0
			128.123	7
			128.128	64
			128.133	0
			128.143	0
			128.148	2
			128.153	29
			128.158	0
			128.163	19
			128.168	41
			128.173	0
			128.92	0
			128.925	36
			128.93	31
			128.935	0
			128.959	0
			128.964	7
			128.969	7
			128.974	0
			128.984	0
			128.989	9
			128.994	22
			128.999	370
			129.004	848
			129.009	690
			129.014	537
			129.019	203
			129.024	0
			129.103	0
			129.108	23
			129.113	69
			129.118	39
			129.123	0
			130.117	0
			130.122	2
			130.126	39
			130.131	0
			130.137	0
			130.142	53
			130.147	27
			130.151	0
			130.201	0
			130.206	11
			130.211	4
			130.216	0
			131.014	0
			131.019	34
			131.024	3
			131.029	0
			131.064	0
			131.069	13
			131.074	35
			131.079	0
			131.134	0
			131.139	25
			131.144	116
			131.149	5
			131.154	0
			131.97	0
			131.975	65
			131.98	6
			131.985	0
			132.05	0
			132.055	22
			132.06	66
			132.065	0
			132.105	0
			132.11	10
			132.115	14
			132.12	72
			132.125	30
			132.131	9
			132.136	46
			132.141	34
			132.145	0
			132.959	0
			132.964	25
			132.97	0
			133.03	0
			133.035	19
			133.04	15
			133.045	57
			133.05	52
			133.055	7
			133.06	0
			133.065	8
			133.07	21
			133.075	22
			133.08	0
			133.111	0
			133.115	3
			133.121	91
			133.126	1
			133.131	0
			133.136	0
			133.141	11
			133.146	32
			133.151	102
			133.156	82
			133.161	0
			133.176	0
			133.181	18
			133.186	4
			133.191	0
			134.018	0
			134.023	19
			134.028	33
			134.034	126
			134.038	0
			134.044	47
			134.049	16
			134.054	0
			134.114	0
			134.119	12
			134.125	34
			134.13	5
			134.135	0
			134.798	0
			134.803	76
			134.808	3
			134.813	0
			135.041	0
			135.046	78
			135.051	158
			135.056	205
			135.061	66
			135.066	120
			135.071	53
			135.076	0
			135.081	4
			135.087	37
			135.091	0
			135.127	0
			135.132	44
			135.137	28
			135.142	0
			135.152	0
			135.157	6
			135.163	44
			135.168	126
			135.173	255
			135.178	122
			135.183	26
			135.188	0
			136.047	0
			136.052	4
			136.057	38
			136.062	59
			136.067	0
			136.082	0
			136.088	76
			136.093	3
			136.098	9
			136.103	23
			136.108	0
			136.113	0
			136.118	54
			136.123	39
			136.128	10
			136.133	0
			136.169	0
			136.174	38
			136.179	1
			136.184	0
			136.72	0
			136.725	16
			136.73	0
			136.811	0
			136.816	9
			136.822	6
			136.827	0
			137.041	0
			137.046	4
			137.051	26
			137.056	35
			137.062	0
			137.067	188
			137.072	270
			137.077	137
			137.082	3
			137.087	0
			137.102	0
			137.108	6
			137.113	38
			137.118	0
			137.128	0
			137.133	35
			137.138	21
			137.143	36
			137.149	51
			137.154	38
			137.159	0
			137.174	0
			137.179	95
			137.184	52
			137.189	26
			137.195	9
			137.2	0
			137.307	0
			137.312	5
			137.317	11
			137.322	0
			138.116	0
			138.121	31
			138.126	61
			138.132	25
			138.137	25
			138.142	76
			138.147	18
			138.152	9
			138.157	9
			138.162	0
			138.173	0
			138.178	25
			138.183	26
			138.188	6
			138.193	27
			138.198	0
			138.943	0
			138.948	32
			138.953	174
			138.959	142
			138.964	111
			138.969	57
			138.974	1
			138.979	0
			139.067	0
			139.072	13
			139.077	8
			139.082	0
			139.103	0
			139.108	3
			139.113	115
			139.118	114
			139.123	262
			139.128	285
			139.133	166
			139.139	122
			139.144	32
			139.149	3
			139.154	0
			139.159	25
			139.164	54
			139.17	28
			139.175	0
			139.221	0
			139.226	31
			139.231	3
			139.237	0
			140.072	0
			140.077	21
			140.082	9
			140.088	0
			140.124	0
			140.129	10
			140.134	7
			140.139	15
			140.144	6
			140.149	0
			140.91	0
			140.915	12
			140.92	10
			140.925	0
			140.946	0
			140.951	7
			140.957	25
			140.962	81
			140.967	21
			140.972	89
			140.977	0
			141.003	0
			141.008	5
			141.014	26
			141.019	74
			141.024	6
			141.029	0
			141.034	0
			141.04	103
			141.045	15
			141.05	0
			141.055	5
			141.06	25
			141.065	0
			141.076	0
			141.081	17
			141.086	50
			141.091	4
			141.096	18
			141.102	0
			141.107	0
			141.112	33
			141.117	22
			141.123	0
			141.148	0
			141.154	19
			141.159	5
			141.164	8
			141.169	8
			141.174	0
			141.979	0
			141.984	11
			141.99	8
			141.995	0
			142.068	0
			142.073	9
			142.078	32
			142.083	0
			142.161	0
			142.166	10
			142.172	10
			142.177	16
			142.182	63
			142.187	7
			142.192	0
			142.369	0
			142.375	4
			142.38	16
			142.385	0
			142.974	0
			142.979	23
			142.984	67
			142.99	88
			142.995	133
			143	32
			143.005	21
			143.011	0
			143.016	11
			143.021	48
			143.026	8
			143.031	4
			143.037	41
			143.042	0
			143.131	0
			143.136	9
			143.141	6
			143.146	7
			143.152	11
			143.157	0
			143.162	82
			143.167	8
			143.173	0
			143.983	0
			143.988	62
			143.994	6
			143.999	0
			144.151	0
			144.156	27
			144.161	57
			144.166	0
			145.043	0
			145.048	11
			145.053	11
			145.059	0
			145.085	0
			145.09	22
			145.095	15
			145.101	7
			145.106	16
			145.111	2
			145.116	0
			145.122	39
			145.127	0
			145.158	0
			145.164	11
			145.169	5
			145.174	0
			145.311	0
			145.316	70
			145.321	27
			145.327	0
			145.343	0
			145.348	8
			145.353	17
			145.358	0
			145.495	0
			145.5	12
			145.506	5
			145.511	0
			146.043	0
			146.048	4
			146.054	18
			146.059	0
			146.069	0
			146.075	15
			146.08	32
			146.085	0
			146.101	0
			146.106	47
			146.112	11
			146.117	0
			146.122	7
			146.127	10
			146.133	0
			146.154	0
			146.159	10
			146.164	15
			146.17	33
			146.175	0
			146.978	0
			146.983	9
			146.989	9
			146.994	0
			147.089	0
			147.095	17
			147.1	13
			147.105	0
			147.126	0
			147.131	6
			147.137	23
			147.142	0
			147.147	0
			147.153	35
			147.158	15
			147.163	138
			147.169	45
			147.174	13
			147.179	69
			147.184	10
			147.19	0
			148.081	0
			148.086	6
			148.091	68
			148.096	18
			148.102	0
			148.134	0
			148.139	14
			148.144	13
			148.15	0
			148.649	0
			148.655	7
			148.66	7
			148.665	0
			148.963	0
			148.969	7
			148.974	15
			148.979	0
			148.985	3
			148.99	32
			148.995	0
			149.027	0
			149.033	42
			149.038	47
			149.043	0
			149.065	0
			149.07	16
			149.075	45
			149.081	3
			149.086	63
			149.091	78
			149.097	103
			149.102	67
			149.107	37
			149.113	32
			149.118	0
			149.123	22
			149.129	28
			149.134	8
			149.139	0
			149.145	38
			149.15	13
			149.155	27
			149.161	6
			149.166	0
			149.171	4
			149.177	48
			149.182	70
			149.187	106
			149.193	106
			149.198	98
			149.203	48
			149.209	20
			149.214	2
			149.219	0
			149.502	0
			149.507	43
			149.513	5
			149.518	0
			150.052	0
			150.057	41
			150.063	43
			150.068	0
			150.073	5
			150.079	45
			150.084	0
			150.089	0
			150.095	27
			150.1	19
			150.106	53
			150.111	13
			150.116	0
			150.138	0
			150.143	24
			150.148	73
			150.154	45
			150.159	29
			150.164	2
			150.17	25
			150.175	0
			150.796	0
			150.801	39
			150.807	38
			150.812	0
			151.043	0
			151.048	5
			151.053	45
			151.059	0
			151.085	0
			151.091	9
			151.096	6
			151.102	0
			151.107	0
			151.112	8
			151.118	98
			151.123	96
			151.128	213
			151.134	124
			151.139	14
			151.144	0
			151.15	0
			151.155	24
			151.161	67
			151.166	59
			151.171	66
			151.177	2
			151.182	0
			151.188	19
			151.193	8
			151.198	8
			151.204	21
			151.209	50
			151.214	0
			151.504	0
			151.51	4
			151.515	15
			151.52	0
			152.047	0
			152.053	28
			152.058	4
			152.063	0
			152.096	0
			152.101	2
			152.106	22
			152.112	36
			152.117	42
			152.123	4
			152.128	0
			152.182	0
			152.187	2
			152.193	48
			152.198	0
			153.012	0
			153.017	12
			153.023	3
			153.028	0
			153.034	11
			153.039	8
			153.044	0
			153.098	0
			153.104	33
			153.109	91
			153.115	7
			153.12	0
			153.125	0
			153.131	16
			153.136	56
			153.142	30
			153.147	56
			153.152	3
			153.158	0
			153.163	7
			153.169	38
			153.174	22
			153.179	3
			153.185	0
			153.758	0
			153.763	31
			153.769	9
			153.774	0
			153.964	0
			153.969	4
			153.974	15
			153.98	0
			154.131	0
			154.137	19
			154.142	12
			154.148	48
			154.153	14
			154.159	0
			154.332	0
			154.338	10
			154.343	10
			154.348	0
			154.983	0
			154.989	18
			154.994	4
			155	0
			155.016	0
			155.021	9
			155.027	60
			155.032	0
			155.081	0
			155.087	40
			155.092	17
			155.097	11
			155.103	58
			155.108	0
			155.114	14
			155.119	14
			155.125	0
			155.13	64
			155.136	43
			155.141	0
			155.146	0
			155.152	17
			155.157	29
			155.163	0
			155.31	0
			155.315	9
			155.32	6
			155.326	0
			156.001	0
			156.006	29
			156.012	11
			156.017	4
			156.023	45
			156.028	78
			156.034	19
			156.039	0
			156.083	0
			156.088	10
			156.094	10
			156.099	0
			156.105	0
			156.11	11
			156.115	76
			156.121	32
			156.126	48
			156.132	11
			156.137	81
			156.143	8
			156.148	19
			156.154	11
			156.159	24
			156.165	0
			156.175	0
			156.181	7
			156.186	20
			156.192	7
			156.197	7
			156.203	0
			156.945	0
			156.951	11
			156.956	7
			156.962	0
			156.984	0
			156.989	7
			156.995	52
			157	82
			157.006	183
			157.011	127
			157.016	7
			157.022	0
			157.027	45
			157.033	82
			157.038	147
			157.044	248
			157.049	77
			157.055	0
			157.06	36
			157.066	42
			157.071	2
			157.077	38
			157.082	0
			157.115	0
			157.12	16
			157.126	120
			157.131	64
			157.137	62
			157.142	12
			157.148	19
			157.153	12
			157.159	9
			157.164	11
			157.17	0
			157.186	0
			157.191	17
			157.197	29
			157.202	0
			157.213	0
			157.219	9
			157.224	19
			157.23	0
			157.608	0
			157.613	24
			157.619	0
			158.019	0
			158.024	5
			158.03	23
			158.035	0
			158.074	0
			158.079	27
			158.085	6
			158.09	9
			158.096	6
			158.101	0
			158.118	0
			158.123	36
			158.129	13
			158.134	0
			158.139	106
			158.145	102
			158.15	49
			158.156	0
			158.167	0
			158.172	21
			158.178	18
			158.183	0
			158.211	0
			158.216	16
			158.222	19
			158.227	0
			159.041	0
			159.046	23
			159.052	11
			159.057	7
			159.063	11
			159.068	0
			159.107	0
			159.112	3
			159.118	74
			159.123	50
			159.129	94
			159.134	67
			159.14	50
			159.145	13
			159.151	4
			159.156	0
			159.162	40
			159.167	161
			159.173	35
			159.178	40
			159.184	0
			159.211	0
			159.217	19
			159.222	12
			159.228	0
			159.696	0
			159.702	44
			159.707	0
			160.116	0
			160.121	10
			160.127	37
			160.132	3
			160.138	46
			160.143	12
			160.149	80
			160.154	104
			160.16	0
			160.973	0
			160.978	8
			160.984	55
			160.989	32
			160.995	35
			161.001	28
			161.006	0
			161.034	0
			161.039	19
			161.045	2
			161.05	0
			161.056	2
			161.061	72
			161.067	122
			161.073	294
			161.078	422
			161.084	289
			161.089	32
			161.095	19
			161.1	60
			161.106	28
			161.111	30
			161.117	3
			161.122	48
			161.128	33
			161.133	11
			161.139	33
			161.145	69
			161.15	10
			161.156	20
			161.161	28
			161.167	0
			161.178	0
			161.183	23
			161.189	126
			161.194	96
			161.2	7
			161.206	0
			161.211	0
			161.217	20
			161.222	13
			161.228	0
			162.065	0
			162.071	11
			162.077	11
			162.082	0
			162.088	0
			162.093	7
			162.099	11
			162.104	0
			162.11	0
			162.115	15
			162.121	33
			162.127	0
			162.132	15
			162.138	3
			162.143	37
			162.149	0
			162.193	0
			162.199	27
			162.204	6
			162.21	0
			163.006	0
			163.011	26
			163.017	0
			163.05	0
			163.056	47
			163.061	6
			163.067	124
			163.073	38
			163.078	6
			163.084	0
			163.089	15
			163.095	5
			163.101	29
			163.106	37
			163.112	0
			163.117	7
			163.123	55
			163.128	92
			163.134	59
			163.139	48
			163.145	0
			163.151	0
			163.156	22
			163.162	128
			163.167	53
			163.173	25
			163.179	45
			163.184	30
			163.19	0
			163.201	0
			163.206	11
			163.212	38
			163.218	12
			163.223	0
			163.558	0
			163.563	3
			163.569	15
			163.575	0
			164.066	0
			164.072	8
			164.077	32
			164.083	58
			164.089	17
			164.094	0
			164.117	0
			164.122	3
			164.128	12
			164.133	0
			164.167	0
			164.172	12
			164.178	10
			164.184	0
			164.189	23
			164.195	7
			164.2	46
			164.206	0
			164.883	0
			164.889	20
			164.894	53
			164.9	0
			164.951	0
			164.956	3
			164.962	60
			164.967	349
			164.973	739
			164.979	1316
			164.984	822
			164.99	289
			164.995	129
			165.001	0
			165.04	0
			165.046	8
			165.051	8
			165.057	5
			165.063	97
			165.068	134
			165.074	107
			165.079	13
			165.085	4
			165.091	0
			165.102	0
			165.107	76
			165.113	55
			165.119	3
			165.124	0
			165.13	0
			165.136	12
			165.141	142
			165.147	420
			165.152	278
			165.158	30
			165.164	54
			165.169	67
			165.175	110
			165.18	23
			165.186	43
			165.192	26
			165.197	0
			165.214	0
			165.22	9
			165.225	6
			165.231	0
			165.731	0
			165.736	8
			165.742	19
			165.747	0
			165.832	0
			165.837	20
			165.843	5
			165.849	0
			165.922	0
			165.927	33
			165.933	41
			165.939	0
			165.961	0
			165.967	10
			165.972	45
			165.978	11
			165.983	42
			165.989	1
			165.995	0
			166	0
			166.006	42
			166.012	21
			166.017	0
			166.107	0
			166.113	17
			166.118	16
			166.124	0
			166.135	0
			166.141	44
			166.147	11
			166.152	20
			166.158	5
			166.163	0
			166.282	0
			166.287	17
			166.293	13
			166.298	0
			166.541	0
			166.546	34
			166.552	11
			166.557	0
			166.958	0
			166.963	3
			166.969	34
			166.975	77
			166.98	83
			166.986	39
			166.991	35
			166.997	0
			167.003	0
			167.008	37
			167.014	0
			167.025	0
			167.031	8
			167.036	8
			167.042	0
			167.059	0
			167.065	39
			167.07	15
			167.076	0
			167.104	0
			167.11	79
			167.115	76
			167.121	0
			167.144	0
			167.149	62
			167.155	35
			167.161	0
			167.166	56
			167.172	7
			167.178	0
			167.844	0
			167.85	7
			167.855	59
			167.861	0
			168.115	0
			168.121	9
			168.127	6
			168.132	0
			168.138	0
			168.144	4
			168.149	34
			168.155	0
			168.172	0
			168.178	11
			168.184	39
			168.189	0
			168.195	56
			168.2	7
			168.206	0
			168.212	0
			168.217	31
			168.223	15
			168.229	0
			168.852	0
			168.858	23
			168.863	3
			168.869	0
			168.926	0
			168.931	58
			168.937	178
			168.943	60
			168.948	7
			168.954	0
			169.067	0
			169.073	10
			169.079	25
			169.084	0
			169.096	0
			169.102	11
			169.107	50
			169.113	31
			169.119	14
			169.124	0
			169.153	0
			169.158	13
			169.164	107
			169.17	0
			169.175	0
			169.181	27
			169.187	76
			169.192	0
			169.994	0
			169.999	4
			170.005	11
			170.011	0
			170.017	0
			170.022	5
			170.028	25
			170.034	0
			170.062	0
			170.068	31
			170.073	3
			170.079	0
			170.13	0
			170.136	61
			170.142	7
			170.147	0
			170.164	0
			170.17	8
			170.176	39
			170.181	75
			170.187	10
			170.193	0
			171.002	0
			171.008	22
			171.014	30
			171.019	8
			171.025	75
			171.031	30
			171.037	11
			171.042	0
			171.048	0
			171.054	30
			171.059	83
			171.065	56
			171.071	36
			171.077	0
			171.111	0
			171.117	11
			171.122	31
			171.128	132
			171.134	174
			171.139	101
			171.145	358
			171.151	496
			171.156	390
			171.162	599
			171.168	286
			171.174	71
			171.179	23
			171.185	31
			171.191	29
			171.196	0
			171.202	41
			171.208	31
			171.214	0
			171.219	7
			171.225	34
			171.231	0
			171.968	0
			171.974	12
			171.98	11
			171.985	0
			172.065	0
			172.071	41
			172.077	12
			172.083	0
			172.111	0
			172.117	11
			172.123	47
			172.128	70
			172.134	4
			172.14	17
			172.146	162
			172.151	136
			172.157	290
			172.163	435
			172.168	134
			172.174	12
			172.18	15
			172.186	0
			172.191	0
			172.197	22
			172.203	0
			172.249	0
			172.254	53
			172.26	79
			172.266	69
			172.272	45
			172.277	0
			172.403	0
			172.409	15
			172.415	4
			172.421	0
			172.581	0
			172.587	7
			172.593	10
			172.598	0
			173.029	0
			173.034	49
			173.04	36
			173.046	21
			173.052	0
			173.057	12
			173.063	11
			173.069	36
			173.074	20
			173.08	2
			173.086	0
			173.092	15
			173.097	81
			173.103	34
			173.109	5
			173.115	34
			173.12	253
			173.126	323
			173.132	1081
			173.138	1117
			173.143	997
			173.149	358
			173.155	196
			173.161	276
			173.166	89
			173.172	73
			173.178	15
			173.184	11
			173.189	7
			173.195	125
			173.201	36
			173.207	0
			173.224	0
			173.23	29
			173.235	39
			173.241	0
			173.425	0
			173.431	2
			173.436	16
			173.442	0
			173.925	0
			173.931	62
			173.937	3
			173.942	0
			174.052	0
			174.058	22
			174.063	31
			174.069	70
			174.075	82
			174.081	47
			174.086	0
			174.098	0
			174.104	51
			174.109	22
			174.115	10
			174.121	45
			174.127	25
			174.132	25
			174.138	30
			174.144	67
			174.15	9
			174.155	0
			174.161	58
			174.167	23
			174.173	63
			174.179	48
			174.184	0
			174.19	90
			174.196	91
			174.202	0
			174.207	4
			174.213	30
			174.219	0
			174.23	0
			174.236	25
			174.242	13
			174.248	0
			174.951	0
			174.957	8
			174.963	23
			174.969	0
			174.98	0
			174.986	5
			174.992	26
			174.997	0
			175.032	0
			175.038	8
			175.043	21
			175.049	0
			175.067	0
			175.072	22
			175.078	158
			175.084	280
			175.09	313
			175.095	193
			175.101	24
			175.107	0
			175.113	8
			175.119	32
			175.124	2
			175.13	127
			175.136	39
			175.142	46
			175.148	4
			175.153	15
			175.159	69
			175.165	186
			175.171	220
			175.176	33
			175.182	104
			175.188	4
			175.194	54
			175.2	38
			175.205	25
			175.211	11
			175.217	12
			175.223	0
			175.384	0
			175.39	2
			175.396	19
			175.402	0
			175.413	0
			175.419	17
			175.425	21
			175.431	0
			175.986	0
			175.992	41
			175.998	5
			176.003	0
			176.119	0
			176.125	79
			176.131	49
			176.137	0
			176.142	0
			176.148	2
			176.154	39
			176.16	3
			176.166	6
			176.171	77
			176.177	45
			176.183	0
			176.194	0
			176.2	17
			176.206	7
			176.212	0
			177.024	0
			177.03	37
			177.035	33
			177.041	0
			177.047	22
			177.053	67
			177.059	179
			177.064	208
			177.07	125
			177.076	100
			177.082	84
			177.088	65
			177.093	11
			177.099	7
			177.105	11
			177.111	8
			177.117	81
			177.123	44
			177.128	65
			177.134	27
			177.14	137
			177.146	486
			177.151	276
			177.157	73
			177.163	0
			177.169	2
			177.175	112
			177.181	6
			177.186	61
			177.192	5
			177.198	0
			177.221	0
			177.227	33
			177.233	0
			177.651	0
			177.657	42
			177.663	4
			177.669	0
			177.733	0
			177.739	16
			177.744	0
			177.832	0
			177.838	8
			177.843	20
			177.849	0
			178.053	0
			178.059	10
			178.065	44
			178.071	19
			178.076	14
			178.082	0
			178.094	0
			178.1	8
			178.105	11
			178.111	11
			178.117	75
			178.123	55
			178.129	11
			178.135	49
			178.14	23
			178.146	55
			178.152	76
			178.158	107
			178.164	61
			178.169	59
			178.175	41
			178.181	99
			178.187	13
			178.193	0
			178.199	0
			178.204	14
			178.21	85
			178.216	90
			178.222	16
			178.228	7
			178.234	0
			178.274	0
			178.28	60
			178.286	13
			178.292	0
			178.933	0
			178.939	5
			178.945	245
			178.951	122
			178.957	81
			178.963	202
			178.968	68
			178.974	62
			178.98	25
			178.986	24
			178.992	5
			178.998	0
			179.004	0
			179.009	85
			179.015	64
			179.021	35
			179.027	19
			179.033	23
			179.038	0
			179.044	5
			179.05	35
			179.056	36
			179.062	0
			179.068	31
			179.073	47
			179.079	32
			179.085	51
			179.091	47
			179.097	24
			179.103	112
			179.109	71
			179.114	0
			179.12	61
			179.126	118
			179.132	81
			179.138	48
			179.144	20
			179.149	93
			179.155	75
			179.161	76
			179.167	52
			179.173	32
			179.179	118
			179.185	109
			179.19	24
			179.196	0
			179.208	0
			179.214	8
			179.22	36
			179.225	19
			179.231	0
			179.261	0
			179.266	9
			179.272	9
			179.278	0
			180.074	0
			180.079	20
			180.085	37
			180.091	0
			180.109	0
			180.114	11
			180.12	11
			180.126	87
			180.132	201
			180.138	57
			180.144	19
			180.15	61
			180.155	51
			180.161	43
			180.167	9
			180.173	9
			180.179	0
			180.22	0
			180.226	22
			180.232	2
			180.238	3
			180.243	27
			180.249	0
			180.671	0
			180.677	4
			180.683	11
			180.689	0
			180.935	0
			180.941	13
			180.947	35
			180.953	101
			180.959	21
			180.965	0
			181	0
			181.006	7
			181.012	27
			181.018	0
			181.024	0
			181.029	8
			181.035	20
			181.041	0
			181.065	0
			181.071	41
			181.076	9
			181.082	21
			181.088	3
			181.094	0
			181.1	0
			181.106	28
			181.112	17
			181.118	0
			181.123	0
			181.129	27
			181.135	37
			181.141	41
			181.147	8
			181.153	24
			181.159	20
			181.165	0
			181.182	0
			181.188	5
			181.194	20
			181.2	0
			181.212	0
			181.217	15
			181.223	23
			181.229	0
			181.241	0
			181.247	20
			181.253	7
			181.258	0
			182.064	0
			182.07	34
			182.076	53
			182.082	0
			182.135	0
			182.141	21
			182.147	25
			182.153	0
			182.159	33
			182.164	0
			182.713	0
			182.719	37
			182.724	9
			182.73	0
			182.937	0
			182.943	25
			182.949	18
			182.954	0
			182.96	10
			182.966	16
			182.972	0
			183.031	0
			183.037	3
			183.043	58
			183.049	0
			183.061	0
			183.067	12
			183.073	3
			183.078	0
			183.102	0
			183.108	14
			183.114	47
			183.12	0
			183.126	11
			183.132	77
			183.138	3
			183.143	12
			183.149	37
			183.155	79
			183.161	95
			183.167	58
			183.173	0
			183.191	0
			183.197	8
			183.202	48
			183.208	34
			183.214	0
			184.007	0
			184.013	12
			184.019	46
			184.024	0
			184.167	0
			184.173	28
			184.179	17
			184.184	0
			184.19	74
			184.196	83
			184.202	8
			184.208	11
			184.214	14
			184.22	74
			184.226	119
			184.232	123
			184.238	154
			184.244	83
			184.25	1
			184.256	0
			184.321	0
			184.327	11
[truncated: 54,641 more rows]

## Sheet: Supplementary Fig 2
			m/z	intensity
Supplementary Figure 2		alpha-Glc sphingosine [M+H]+	100.001	0
		MS/MS m/z 462	100.014	0
			100.019	9
			100.023	9
			100.027	0
			100.163	0
			100.167	1
			100.171	42
			100.176	0
			101.069	0
			101.073	19
			101.078	2
			101.082	0
			101.086	3
			101.091	45
			101.095	0
			101.807	0
			101.812	16
			101.816	0
			102.173	0
			102.177	7
			102.182	7
			102.186	0
			102.8	0
			102.805	9
			102.809	6
			102.814	0
			102.973	0
			102.978	14
			102.982	13
			102.986	0
			103.439	0
			103.443	4
			103.448	19
			103.452	0
			103.59	0
			103.594	10
			103.599	10
			103.603	0
			104.453	0
			104.458	17
			104.462	7
			104.466	0
			104.578	0
			104.582	15
			104.587	6
			104.591	0
			105.092	0
			105.096	2
			105.101	52
			105.105	9
			105.11	20
			105.114	0
			105.222	0
			105.226	3
			105.231	15
			105.235	0
			105.249	0
			105.253	27
			105.257	2
			105.262	0
			106.389	0
			106.393	36
			106.398	11
			106.402	0
			106.447	0
			106.452	16
			106.456	2
			106.461	0
			107.101	0
			107.106	22
			107.11	5
			107.115	19
			107.119	171
			107.124	201
			107.128	220
			107.133	69
			107.137	25
			107.142	0
			108.111	0
			108.115	9
			108.12	33
			108.124	16
			108.129	51
			108.134	16
			108.138	16
			108.143	0
			108.147	8
			108.152	8
			108.156	0
			108.765	0
			108.77	11
			108.774	4
			108.779	0
			108.925	0
			108.929	8
			108.934	8
			108.938	0
			109.011	0
			109.016	8
			109.02	8
			109.025	0
			109.098	0
			109.102	4
			109.107	16
			109.112	0
			109.116	0
			109.121	20
			109.125	24
			109.13	15
			109.134	106
			109.139	83
			109.143	311
			109.148	85
			109.153	199
			109.157	84
			109.162	2
			109.166	0
			109.308	0
			109.312	48
			109.317	0
			109.559	0
			109.563	11
			109.568	20
			109.572	0
			110.043	0
			110.048	9
			110.053	9
			110.057	0
			110.117	0
			110.121	7
			110.126	18
			110.13	0
			110.135	15
			110.14	16
			110.144	41
			110.149	10
			110.153	23
			110.158	0
			110.245	0
			110.25	4
			110.254	11
			110.259	0
			110.786	0
			110.791	7
			110.796	10
			110.8	0
			111.034	0
			111.039	7
			111.044	7
			111.048	0
			111.076	0
			111.081	8
			111.085	29
			111.09	0
			111.14	0
			111.145	12
			111.15	64
			111.154	66
			111.159	69
			111.163	11
			111.168	53
			111.173	29
			111.177	0
			112.067	0
			112.072	2
			112.076	25
			112.081	0
			112.085	22
			112.09	8
			112.095	0
			112.132	0
			112.136	24
			112.141	2
			112.146	0
			113.095	0
			113.1	3
			113.104	31
			113.109	0
			113.137	0
			113.141	17
			113.146	0
			113.169	0
			113.174	12
			113.179	16
			113.183	5
			113.188	0
			113.611	0
			113.615	15
			113.62	4
			113.625	0
			114.128	0
			114.132	2
			114.137	16
			114.142	0
			114.174	0
			114.179	12
			114.184	8
			114.188	0
			114.338	0
			114.342	5
			114.347	11
			114.352	0
			115.076	0
			115.081	20
			115.085	19
			115.09	13
			115.095	61
			115.1	5
			115.104	0
			116.019	0
			116.024	20
			116.028	5
			116.033	0
			116.829	0
			116.834	6
			116.838	9
			116.843	0
			116.928	0
			116.933	11
			116.938	4
			116.942	0
			117.093	0
			117.098	7
			117.103	7
			117.108	10
			117.112	63
			117.117	0
			117.126	0
			117.131	22
			117.136	21
			117.141	0
			117.732	0
			117.737	8
			117.741	11
			117.746	0
			118.405	0
			118.41	5
			118.415	37
			118.419	0
			118.605	0
			118.609	22
			118.614	15
			118.619	0
			118.686	0
			118.69	6
			118.695	9
			118.7	0
			119.081	0
			119.085	18
			119.09	34
			119.095	2
			119.1	19
			119.104	5
			119.109	0
			119.114	0
			119.119	12
			119.123	63
			119.128	50
			119.133	21
			119.138	14
			119.142	3
			119.147	0
			120.064	0
			120.068	37
			120.073	0
			120.59	0
			120.595	1
			120.6	44
			120.605	0
			120.998	0
			121.003	11
			121.007	4
			121.012	0
			121.055	0
			121.06	13
			121.065	36
			121.07	5
			121.075	12
			121.079	0
			121.094	0
			121.099	2
			121.103	22
			121.108	3
			121.113	15
			121.118	0
			121.123	0
			121.127	7
			121.132	68
			121.137	172
			121.142	540
			121.147	312
			121.152	83
			121.156	140
			121.161	69
			121.166	59
			121.171	40
			121.176	0
			121.517	0
			121.522	3
			121.526	15
			121.531	0
			122.105	0
			122.109	6
			122.114	9
			122.119	0
			122.129	0
			122.133	12
			122.138	36
			122.143	23
			122.148	60
			122.153	4
			122.158	11
			122.162	0
			122.486	0
			122.491	12
			122.496	10
			122.5	0
			122.534	0
			122.539	6
			122.544	9
			122.549	0
			122.723	0
			122.728	6
			122.732	34
			122.737	0
			122.781	0
			122.785	7
			122.79	30
			122.795	0
			122.863	0
			122.868	9
			122.873	13
			122.877	0
			122.965	0
			122.969	11
			122.974	7
			122.979	0
			123.018	0
			123.023	9
			123.027	6
			123.032	0
			123.076	0
			123.081	27
			123.085	14
			123.09	49
			123.095	0
			123.1	0
			123.105	11
			123.11	24
			123.115	0
			123.119	24
			123.124	12
			123.129	9
			123.134	0
			123.139	52
			123.144	28
			123.148	48
			123.153	125
			123.158	150
			123.163	74
			123.168	99
			123.173	11
			123.177	30
			123.182	13
			123.187	27
			123.192	0
			123.226	0
			123.231	12
			123.236	3
			123.24	0
			123.585	0
			123.59	19
			123.594	8
			123.599	0
			123.915	0
			123.92	18
			123.925	4
			123.929	0
			124.031	0
			124.036	23
			124.041	2
			124.046	0
			124.143	0
			124.148	40
			124.153	0
			124.158	0
			124.163	9
			124.168	6
			124.172	12
			124.177	5
			124.182	34
			124.187	8
			124.192	0
			124.216	0
			124.221	14
			124.226	33
			124.231	0
			124.679	0
			124.684	11
			124.689	11
			124.693	0
			124.962	0
			124.966	11
			124.971	4
			124.976	0
			125.079	0
			125.084	6
			125.088	25
			125.093	34
			125.098	16
			125.103	2
			125.108	0
			125.137	0
			125.142	29
			125.147	3
			125.152	0
			125.162	0
			125.166	6
			125.171	42
			125.176	87
			125.181	12
			125.186	0
			125.191	49
			125.196	16
			125.201	0
			125.24	0
			125.245	12
			125.25	10
			125.254	0
			125.279	0
			125.284	2
			125.289	47
			125.293	0
			126.067	0
			126.072	2
			126.076	20
			126.081	0
			126.086	0
			126.091	49
			126.096	2
			126.101	0
			126.116	0
			126.121	12
			126.125	5
			126.13	9
			126.135	9
			126.14	0
			126.876	0
			126.881	6
			126.886	9
			126.891	0
			126.921	0
			126.926	8
			126.93	18
			126.935	0
			126.955	0
			126.96	16
			126.965	0
			126.994	0
			126.999	30
			127.004	0
			127.063	0
			127.068	4
			127.073	76
			127.078	23
			127.083	3
			127.088	40
			127.093	18
			127.098	0
			127.112	0
			127.117	27
			127.122	30
			127.127	0
			127.147	0
			127.152	9
			127.157	13
			127.162	3
			127.167	26
			127.171	0
			127.181	0
			127.186	16
			127.191	44
			127.196	2
			127.201	29
			127.206	0
			128.059	0
			128.064	10
			128.069	15
			128.074	0
			128.089	0
			128.094	74
			128.099	28
			128.103	9
			128.108	9
			128.113	0
			129.039	0
			129.044	7
			129.049	31
			129.054	0
			129.088	0
			129.093	24
			129.098	18
			129.103	29
			129.108	0
			129.128	0
			129.133	16
			129.138	2
			129.143	0
			129.163	0
			129.168	33
			129.173	0
			129.406	0
			129.411	9
			129.416	33
			129.421	0
			129.843	0
			129.848	22
			129.853	3
			129.858	0
			129.918	0
			129.923	10
			129.928	16
			129.933	0
			130.181	0
			130.186	14
			130.191	9
			130.196	0
			130.864	0
			130.869	45
			130.875	16
			130.88	0
			131.069	0
			131.074	17
			131.079	32
			131.084	0
			131.114	0
			131.119	30
			131.124	54
			131.129	51
			131.134	43
			131.139	17
			131.144	26
			131.149	0
			131.72	0
			131.725	11
			131.73	5
			131.735	0
			132.096	0
			132.101	4
			132.106	16
			132.111	6
			132.116	15
			132.121	0
			132.136	0
			132.141	8
			132.146	8
			132.151	0
			132.156	10
			132.161	29
			132.166	0
			133.02	0
			133.025	10
			133.03	10
			133.035	0
			133.05	0
			133.055	11
			133.06	5
			133.065	15
			133.071	18
			133.076	0
			133.091	0
			133.096	19
			133.101	38
			133.106	2
			133.111	28
			133.116	10
			133.121	0
			133.126	0
			133.131	10
			133.136	30
			133.141	27
			133.146	24
			133.151	31
			133.156	12
			133.161	31
			133.166	0
			133.378	0
			133.383	9
			133.388	6
			133.393	0
			133.423	0
			133.428	23
			133.433	5
			133.438	0
			133.68	0
			133.685	3
			133.69	15
			133.696	0
			134.049	0
			134.054	17
			134.059	7
			134.064	0
			135.056	0
			135.061	18
			135.066	4
			135.072	0
			135.077	0
			135.082	3
			135.087	12
			135.092	4
			135.097	51
			135.102	2
			135.107	0
			135.112	6
			135.117	13
			135.122	31
			135.127	31
			135.132	38
			135.137	2
			135.143	28
			135.148	106
			135.153	163
			135.158	593
			135.163	431
			135.168	391
			135.173	232
			135.178	189
			135.183	12
			135.188	0
			135.508	0
			135.513	9
			135.518	46
			135.523	0
			135.823	0
			135.828	23
			135.833	2
			135.839	12
			135.844	3
			135.849	0
			135.925	0
			135.93	4
			135.935	19
			135.94	0
			136.078	0
			136.083	6
			136.088	9
			136.093	0
			136.119	0
			136.124	8
			136.129	39
			136.134	10
			136.139	0
			136.144	16
			136.149	2
			136.154	28
			136.159	25
			136.164	133
			136.169	92
			136.174	30
			136.18	57
			136.185	32
			136.19	0
			136.786	0
			136.791	10
			136.797	7
			136.802	0
			136.975	0
			136.98	4
			136.986	19
			136.991	0
			137.042	0
			137.047	4
			137.052	66
			137.057	7
			137.062	0
			137.098	0
			137.103	20
			137.108	33
			137.113	0
			137.118	0
			137.123	18
			137.129	13
			137.134	12
			137.139	3
			137.144	15
			137.149	0
			137.154	68
			137.159	4
			137.164	33
			137.169	108
			137.174	92
			137.18	87
			137.185	78
			137.19	105
			137.195	17
			137.2	0
			137.205	9
			137.21	6
			137.215	0
			137.655	0
			137.661	9
			137.666	9
			137.671	0
			138.091	0
			138.096	5
			138.101	12
			138.106	0
			138.112	10
			138.117	10
			138.122	0
			138.137	0
			138.142	9
			138.147	6
			138.153	0
			138.158	9
			138.163	34
			138.168	93
			138.173	52
			138.178	38
			138.183	50
			138.189	0
			138.194	8
			138.199	19
			138.204	0
			139.062	0
			139.067	2
			139.072	26
			139.077	0
			139.083	11
			139.088	28
			139.093	16
			139.098	11
			139.103	0
			139.113	0
			139.119	8
			139.124	8
			139.129	0
			139.16	0
			139.165	16
			139.17	25
			139.175	0
			139.186	0
			139.191	11
			139.196	22
			139.201	8
			139.206	0
			140.129	0
			140.135	21
			140.14	20
			140.145	0
			140.15	0
			140.155	30
			140.16	28
			140.166	0
			140.191	0
			140.197	10
			140.202	16
			140.207	0
			140.605	0
			140.61	6
			140.615	23
			140.621	0
			140.766	0
			140.771	8
			140.776	24
			140.781	0
			140.786	0
			140.792	10
			140.797	10
			140.802	0
			140.978	0
			140.983	11
			140.988	16
			140.994	165
			140.999	354
			141.004	268
			141.009	136
			141.014	160
			141.019	160
			141.025	44
			141.03	20
			141.035	32
			141.04	5
			141.045	0
			141.087	0
			141.092	4
			141.097	15
			141.102	0
			141.107	0
			141.113	18
			141.118	54
			141.123	24
			141.128	0
			141.133	12
			141.139	3
			141.144	0
			141.159	0
			141.165	3
			141.17	12
			141.175	16
			141.18	2
			141.185	0
			141.642	0
			141.647	18
			141.652	2
			141.658	0
			141.897	0
			141.902	13
			141.907	9
			141.912	0
			142.001	0
			142.006	21
			142.011	14
			142.016	2
			142.021	16
			142.027	0
			142.11	0
			142.115	31
			142.12	30
			142.125	0
			142.157	0
			142.162	11
			142.167	7
			142.172	0
			142.178	31
			142.183	9
			142.188	0
			142.261	0
			142.266	4
			142.271	30
			142.276	0
			142.667	0
			142.672	1
			142.678	61
			142.683	0
			142.97	0
			142.975	34
			142.98	45
			142.985	21
			142.99	0
			142.996	53
			143.001	49
			143.006	23
			143.011	17
			143.017	0
			143.069	0
			143.074	21
			143.079	10
			143.084	0
			143.105	0
			143.111	20
			143.116	21
			143.121	23
			143.126	0
			143.131	2
			143.137	37
			143.142	0
			143.225	0
			143.231	5
			143.236	14
			143.241	0
			143.492	0
			143.497	11
			143.502	4
			143.508	0
			143.534	0
			143.539	35
			143.544	9
			143.549	0
			143.743	0
			143.748	6
			143.753	17
			143.759	0
			143.774	0
			143.78	21
			143.785	6
			143.79	0
			144.094	0
			144.099	24
			144.104	7
			144.109	40
			144.115	46
			144.12	62
			144.125	26
			144.13	18
			144.136	16
			144.141	40
			144.146	0
			144.178	0
			144.183	10
			144.188	7
			144.193	0
			144.702	0
			144.707	41
			144.713	12
			144.718	0
			145.075	0
			145.08	18
			145.086	67
			145.091	97
			145.096	55
			145.101	9
			145.107	65
			145.112	23
			145.117	49
			145.122	27
			145.128	7
			145.133	34
			145.138	108
			145.143	44
			145.149	105
			145.154	16
			145.159	77
			145.164	25
			145.17	0
			145.18	0
			145.185	17
			145.191	25
			145.196	0
			145.575	0
			145.58	23
			145.585	5
			145.591	0
			146.076	0
			146.081	5
			146.086	11
			146.091	0
			146.113	0
			146.118	47
			146.123	41
			146.128	5
			146.134	0
			146.139	0
			146.144	7
			146.149	10
			146.155	0
			146.419	0
			146.424	25
			146.429	11
			146.435	0
			146.995	0
			147	23
			147.005	2
			147.011	0
			147.132	0
			147.138	23
			147.143	2
			147.148	7
			147.154	71
			147.159	118
			147.164	106
			147.169	19
			147.175	20
			147.18	0
			147.191	0
			147.196	9
			147.201	6
			147.207	0
			147.35	0
			147.355	28
			147.36	18
			147.365	0
			147.88	0
			147.885	7
			147.89	7
			147.896	0
			147.928	0
			147.933	20
			147.938	9
			147.944	0
			148.092	0
			148.097	10
			148.103	11
			148.108	0
			148.113	11
			148.119	11
			148.124	0
			148.151	0
			148.156	8
			148.161	45
			148.167	22
			148.172	6
			148.177	0
			148.225	0
			148.23	9
			148.236	15
			148.241	0
			148.523	0
			148.528	11
			148.533	4
			148.539	0
			148.682	0
			148.688	20
			148.693	3
			148.698	0
			148.81	0
			148.815	3
			148.821	23
			148.826	0
			148.986	0
			148.991	34
			148.996	8
			149.002	0
			149.05	0
			149.055	54
			149.06	188
			149.066	212
			149.071	223
			149.076	187
			149.082	218
			149.087	172
			149.092	150
			149.098	7
			149.103	26
			149.108	8
			149.114	9
			149.119	14
			149.124	0
			149.13	6
			149.135	70
			149.14	36
			149.146	4
			149.151	62
			149.156	48
			149.162	52
			149.167	93
			149.172	190
			149.178	391
			149.183	259
			149.188	192
			149.194	149
			149.199	76
			149.204	53
			149.209	0
			149.492	0
			149.498	16
			149.503	4
			149.508	0
			150.048	0
			150.053	11
			150.058	12
			150.064	30
			150.069	12
			150.074	74
			150.08	2
			150.085	8
			150.09	11
			150.096	0
			150.101	3
			150.107	31
			150.112	0
			150.117	16
			150.123	19
			150.128	18
			150.133	12
			150.139	0
			150.144	8
			150.149	11
			150.155	10
			150.16	9
			150.165	20
			150.171	4
			150.176	25
			150.181	133
			150.187	75
			150.192	29
			150.197	34
			150.203	35
			150.208	0
			150.422	0
			150.428	15
			150.433	11
			150.438	0
			150.679	0
			150.685	1
			150.69	35
			150.695	0
			151.076	0
			151.081	10
			151.087	31
			151.092	37
			151.097	37
			151.103	0
			151.108	0
			151.113	22
			151.119	5
			151.124	0
			151.156	0
			151.162	2
			151.167	27
			151.173	14
			151.178	19
			151.183	95
			151.189	68
			151.194	238
			151.199	352
			151.205	135
			151.21	85
			151.215	27
			151.221	0
			151.253	0
			151.258	14
			151.264	13
			151.269	0
			151.855	0
			151.86	11
			151.865	4
			151.871	0
			152.054	0
			152.059	6
			152.065	17
			152.07	0
			152.086	0
			152.091	4
			152.097	11
			152.102	20
			152.108	3
			152.113	0
			152.129	0
			152.135	16
			152.14	12
			152.145	11
			152.151	10
			152.156	10
			152.161	0
			152.178	0
			152.183	5
			152.188	26
			152.194	19
			152.199	68
			152.204	13
			152.21	0
			152.355	0
			152.361	2
			152.366	21
			152.371	0
			152.398	0
			152.404	20
			152.409	0
			153.083	0
			153.089	4
			153.094	17
			153.1	23
			153.105	0
			153.132	0
			153.137	28
			153.143	51
			153.148	0
			153.154	0
			153.159	32
			153.164	27
			153.17	2
			153.175	6
			153.181	9
			153.186	0
			153.197	0
			153.202	6
			153.208	13
			153.213	0
			153.429	0
			153.435	19
			153.44	28
			153.445	0
			153.597	0
			153.602	5
			153.608	22
			153.613	0
			153.683	0
			153.689	32
			153.694	20
			153.7	0
			153.857	0
			153.862	15
			153.867	16
			153.873	0
			154.024	0
			154.03	8
			154.035	24
			154.041	0
			154.095	0
			154.1	7
			154.106	10
			154.111	0
			154.117	7
			154.122	30
			154.127	0
			154.133	0
			154.138	9
			154.144	20
			154.149	33
			154.154	34
			154.16	7
			154.165	15
			154.171	33
			154.176	0
			154.203	0
			154.209	28
			154.214	21
			154.219	0
			154.225	54
			154.23	21
			154.236	0
			154.328	0
			154.333	16
			154.339	7
			154.344	0
			154.474	0
			154.48	19
			154.485	8
			154.491	0
			154.594	0
			154.599	11
			154.605	4
			154.61	0
			155.066	0
			155.071	11
			155.077	4
			155.082	0
			155.088	4
			155.093	28
			155.099	60
			155.104	87
			155.11	28
			155.115	0
			155.12	38
			155.126	9
			155.131	0
			155.142	0
			155.148	8
			155.153	52
			155.159	0
			155.164	5
			155.169	23
			155.175	10
			155.18	0
			155.186	0
			155.191	22
			155.197	22
			155.202	0
			155.419	0
			155.425	9
			155.43	9
			155.436	0
			155.523	0
			155.528	11
			155.534	11
			155.539	0
			155.828	0
			155.833	22
			155.839	0
			156.046	0
			156.051	6
			156.057	9
			156.062	0
			156.068	11
			156.073	4
			156.079	0
			156.111	0
			156.117	8
			156.122	11
			156.128	11
			156.133	8
			156.139	16
			156.144	0
			156.171	0
			156.177	6
			156.182	15
			156.188	0
			156.193	8
			156.199	8
			156.204	0
			156.215	0
			156.22	6
			156.226	17
			156.231	0
			156.237	0
			156.242	12
			156.248	3
			156.253	0
			156.335	0
			156.34	8
			156.346	11
			156.351	0
			156.368	0
			156.373	3
			156.379	12
			156.384	0
			156.548	0
			156.553	16
			156.559	4
			156.564	0
			156.586	0
			156.591	31
			156.597	1
			156.602	0
			156.613	0
			156.619	11
			156.624	11
			156.63	0
			156.695	0
			156.701	8
			156.706	8
			156.712	0
			156.865	0
			156.87	9
			156.876	9
			156.881	0
			156.919	0
			156.925	15
			156.93	2
			156.936	0
			156.974	0
			156.98	4
			156.985	15
			156.99	9
			156.996	122
			157.001	125
			157.007	15
			157.012	10
			157.018	0
			157.078	0
			157.083	21
			157.089	29
			157.094	0
			157.1	3
			157.105	15
			157.111	23
			157.116	23
			157.122	29
			157.127	147
			157.133	20
			157.138	4
			157.144	21
			157.149	38
			157.155	5
			157.16	0
			157.187	0
			157.193	4
			157.198	11
			157.204	0
			157.269	0
			157.275	9
			157.28	6
			157.286	0
			157.368	0
			157.374	3
			157.379	15
			157.384	0
			157.62	0
			157.625	13
			157.631	13
			157.636	0
			157.713	0
			157.719	5
			157.724	11
			157.73	0
			158.048	0
			158.053	10
			158.059	7
			158.064	0
			158.07	0
			158.075	11
			158.081	4
			158.086	0
			158.102	0
			158.108	7
			158.113	10
			158.119	0
			158.124	0
			158.13	12
			158.135	15
			158.141	46
			158.146	85
			158.152	26
			158.157	28
			158.163	43
			158.168	11
			158.174	5
			158.179	0
			158.185	0
			158.19	10
			158.196	52
			158.201	0
			159.103	0
			159.108	7
			159.114	7
			159.119	0
			159.125	0
			159.13	14
			159.136	5
			159.141	13
			159.147	30
			159.152	45
			159.158	69
			159.163	60
			159.169	41
			159.174	0
			159.935	0
			159.941	15
			159.946	6
			159.952	0
			160.001	0
			160.007	7
			160.012	18
			160.018	0
			160.062	0
			160.068	2
			160.073	18
			160.079	0
			160.101	0
			160.106	16
			160.112	23
			160.117	8
			160.123	29
			160.128	11
			160.134	0
			160.145	0
			160.15	10
			160.156	16
			160.161	20
			160.167	47
			160.173	2
			160.178	22
			160.184	0
			160.62	0
			160.626	6
			160.631	9
			160.637	0
			160.642	15
			160.648	2
			160.654	0
			161.058	0
			161.063	39
			161.069	54
			161.074	26
			161.08	0
			161.085	4
			161.091	34
			161.096	26
			161.102	0
			161.107	0
			161.113	9
			161.119	12
			161.124	23
			161.13	4
			161.135	70
			161.141	88
			161.146	52
			161.152	51
			161.157	10
			161.163	2
			161.168	34
			161.174	76
			161.179	94
			161.185	51
			161.19	59
			161.196	0
			161.373	0
			161.379	18
			161.385	38
			161.39	0
			161.462	0
			161.468	27
			161.473	0
			162.023	0
			162.028	23
			162.034	2
			162.039	0
			162.056	0
			162.062	13
			162.067	16
			162.073	0
			162.084	0
			162.089	23
			162.095	11
			162.101	9
			162.106	4
			162.112	79
			162.117	109
			162.123	113
			162.128	91
			162.134	27
			162.139	61
			162.145	79
			162.15	29
			162.156	40
			162.162	3
			162.167	0
			162.173	0
			162.178	21
			162.184	31
			162.189	23
			162.195	0
			162.54	0
			162.545	12
			162.551	32
			162.556	0
			162.568	0
			162.573	6
			162.579	15
			162.584	0
			162.601	0
			162.607	22
			162.612	5
			162.618	0
			162.679	0
			162.684	26
			162.69	3
			162.696	0
			162.757	0
			162.762	12
			162.768	5
			162.774	0
			162.896	0
			162.902	7
			162.907	7
			162.913	0
			162.924	0
			162.929	11
			162.935	5
			162.941	0
			162.969	0
			162.974	7
			162.98	10
			162.985	0
			162.991	9
			162.996	9
			163.002	0
			163.063	0
			163.069	22
			163.074	5
			163.08	0
			163.085	18
			163.091	11
			163.097	15
			163.102	27
			163.108	60
			163.113	49
			163.119	63
			163.125	52
			163.13	21
			163.136	32
			163.141	28
			163.147	19
			163.152	59
			163.158	143
			163.163	107
			163.169	52
			163.175	35
			163.18	76
			163.186	206
			163.191	282
			163.197	395
			163.202	302
			163.208	237
			163.214	58
			163.219	38
			163.225	20
			163.23	8
			163.236	0
			163.303	0
			163.309	9
			163.314	6
			163.32	0
			163.409	0
			163.415	15
			163.42	2
			163.426	0
			163.582	0
			163.588	10
			163.593	10
			163.599	0
			163.671	0
			163.677	10
			163.682	10
			163.688	0
			163.872	0
			163.878	7
			163.883	10
			163.889	0
			163.9	0
			163.906	18
			163.911	7
			163.917	2
			163.923	22
			163.928	0
			164.096	0
			164.101	52
			164.107	34
			164.113	0
			164.141	0
			164.146	4
			164.152	15
			164.157	6
			164.163	9
			164.168	0
			164.174	0
			164.18	10
			164.185	26
			164.191	22
			164.196	65
			164.202	72
			164.208	71
			164.213	71
			164.219	47
			164.224	34
			164.23	9
			164.236	0
			164.264	0
			164.269	30
			164.275	1
			164.28	0
			164.32	0
			164.325	11
			164.331	7
			164.336	0
			164.487	0
			164.493	33
			164.499	24
			164.504	0
			164.543	0
			164.549	18
			164.555	2
			164.56	0
			164.784	0
			164.79	9
			164.795	6
			164.801	0
			164.891	0
			164.896	12
			164.902	38
			164.907	0
			164.913	7
			164.919	7
			164.924	0
			164.947	0
			164.952	49
			164.958	83
			164.964	186
			164.969	363
			164.975	356
			164.98	190
			164.986	97
			164.992	44
			164.997	32
			165.003	68
			165.008	10
			165.014	3
			165.02	36
			165.025	6
			165.031	9
			165.036	0
			165.059	0
			165.065	10
			165.07	11
			165.076	0
			165.081	38
			165.087	22
			165.093	8
			165.098	13
			165.104	24
			165.109	0
			165.115	11
			165.12	5
			165.126	0
			165.132	32
			165.137	42
			165.143	24
			165.149	72
			165.154	56
			165.16	45
			165.165	30
			165.171	43
			165.177	30
			165.182	24
			165.188	0
			165.193	6
			165.199	40
			165.205	81
			165.21	216
			165.216	253
			165.221	204
			165.227	77
			165.233	81
			165.238	3
			165.244	0
			165.862	0
			165.867	18
			165.873	0
			165.929	0
			165.935	10
			165.94	7
			165.946	0
			165.963	0
			165.968	11
			165.974	7
			165.98	22
			165.985	22
			165.991	0
			166.013	0
			166.019	4
			166.025	11
			166.03	0
			166.098	0
			166.103	18
			166.109	12
			166.115	0
			166.131	0
			166.137	16
			166.143	5
			166.148	44
			166.154	0
			166.171	0
			166.177	61
			166.182	35
			166.188	38
			166.193	21
			166.199	11
			166.205	18
			166.21	90
			166.216	14
			166.221	20
			166.227	29
			166.233	22
			166.238	7
			166.244	0
			166.424	0
			166.43	8
			166.435	18
			166.441	11
			166.447	0
			166.813	0
			166.819	20
			166.824	7
			166.83	0
			166.959	0
			166.965	8
			166.971	8
			166.976	0
			166.982	0
			166.988	7
			166.993	29
			166.999	7
			167.005	24
			167.01	17
			167.016	31
			167.022	0
			167.033	0
			167.038	14
			167.044	20
			167.05	0
			167.067	0
			167.072	12
			167.078	23
			167.083	5
			167.089	0
			167.106	0
			167.112	11
			167.117	11
			167.123	7
			167.129	17
			167.134	10
			167.14	0
			167.146	0
			167.151	13
			167.157	63
			167.162	18
			167.168	44
			167.174	8
			167.179	16
			167.185	52
			167.191	19
			167.196	22
			167.202	42
			167.208	11
			167.213	0
			167.371	0
			167.377	16
			167.383	4
			167.388	0
			167.394	4
			167.4	15
			167.405	0
			167.462	0
			167.467	2
			167.473	16
			167.479	0
			167.586	0
			167.592	32
			167.597	7
			167.603	0
			167.699	0
			167.705	4
			167.71	19
			167.716	0
			167.919	0
			167.925	10
			167.931	7
			167.936	0
			167.959	0
			167.965	7
			167.97	10
			167.976	11
			167.982	7
			167.987	0
			167.993	0
			167.999	6
			168.004	27
			168.01	0
			168.078	0
			168.083	20
			168.089	7
			168.095	0
			168.101	11
			168.106	35
			168.112	20
			168.118	0
			168.123	18
			168.129	11
			168.135	16
			168.14	5
			168.146	3
			168.151	41
			168.157	40
			168.163	81
			168.168	13
			168.174	27
			168.18	0
			168.185	0
			168.191	5
			168.197	11
			168.202	0
			168.208	0
			168.214	2
			168.219	19
			168.225	0
			168.27	0
			168.276	17
			168.282	0
			168.299	0
			168.304	45
			168.31	1
			168.316	0
			168.372	0
			168.378	9
			168.384	6
			168.389	0
			168.548	0
			168.554	11
			168.559	4
			168.565	0
			168.571	0
			168.576	14
			168.582	13
			168.588	0
			168.684	0
			168.69	5
			168.695	18
			168.701	0
			168.718	0
			168.724	15
			168.729	7
			168.735	0
			168.916	0
			168.922	10
			168.928	30
			168.933	26
			168.939	26
			168.945	24
			168.95	19
			168.956	11
			168.962	4
			168.967	0
			168.984	0
			168.99	13
			168.996	6
			169.001	0
			169.07	0
			169.075	10
			169.081	36
			169.087	18
			169.092	19
			169.098	22
			169.104	3
			169.109	0
			169.115	0
			169.121	5
			169.126	68
			169.132	13
			169.138	19
			169.143	26
			169.149	46
			169.155	32
			169.16	0
			169.166	2
			169.172	24
			169.177	28
			169.183	0
			169.2	0
			169.206	26
			169.211	28
			169.217	6
			169.223	15
			169.228	0
			169.348	0
			169.353	3
			169.359	23
			169.365	0
			169.387	0
			169.393	16
			169.399	11
			169.405	0
			169.478	0
			169.484	9
			169.49	6
			169.495	0
			169.802	0
			169.808	15
			169.814	10
			169.819	0
			169.939	0
			169.945	11
			169.95	5
			169.956	0
			169.962	11
			169.967	8
			169.973	0
			170.076	0
			170.081	30
			170.087	3
			170.093	0
			170.098	0
			170.104	6
			170.11	15
			170.115	0
			170.144	0
			170.149	12
			170.155	3
			170.161	0
			170.178	0
			170.184	90
			170.189	4
			170.195	24
			170.201	49
			170.206	46
			170.212	6
			170.218	0
			170.224	0
			170.229	6
			170.235	45
			170.24	48
			170.246	67
			170.252	23
			170.258	15
			170.263	15
			170.269	0
			170.36	0
			170.366	8
			170.372	11
			170.377	0
			170.394	0
			170.4	6
			170.406	14
			170.411	0
			170.417	7
			170.423	20
			170.429	0
			170.742	0
			170.748	27
			170.753	0
			171.022	0
			171.027	11
			171.033	5
			171.039	0
			171.05	0
			171.056	28
			171.061	23
			171.067	90
			171.073	10
			171.079	33
			171.084	0
			171.09	0
			171.096	9
			171.101	35
			171.107	23
			171.113	9
			171.119	44
			171.124	67
			171.13	23
			171.136	29
			171.141	30
			171.147	12
			171.153	19
			171.159	6
			171.164	31
			171.17	68
			171.176	47
			171.181	9
[truncated: 29,295 more rows]

## Sheet: Supplementary Fig 3
Supplementary Figure 3		beta-GalCer [M+H]+	wavenumber [cm-1]	normalized intensity		alpha-GalCer [M+H]+	wavenumber [cm-1]	normalized intensity
			899.994	0			899.992	0.24845
			901.84	0			900.993	0.24159
			903.988	0			901.994	0.2431
			905.979	0			902.996	0.12952
			907.905	0			903.997	0.0466
			909.995	0			904.998	0.15266
			911.887	0			905.999	0.27886
			913.99	0			907	0.53939
			915.999	0			908.001	0.73553
			917.992	0.2812			909.002	0.52409
			919.996	0			910.003	0.28578
			921.964	0			911.004	0.1368
			923.886	0			912.006	0.02929
			925.982	0			913.007	0.00858
			927.888	0			914.008	0.00858
			929.988	0			915.009	0.00858
			931.907	0			916.01	0.00858
			933.982	0			917.011	0.00858
			935.895	0			918.012	0.00858
			937.973	0			919.013	0.00858
			939.996	0			920.015	0.04
			941.991	0			921.016	0.25832
			943.892	0			922.017	0.40823
			945.987	0			923.018	0.23224
			947.988	0			924.019	0.09663
			949.981	0			925.02	0.25091
			951.985	1.41575			926.021	0.41404
			954	0			927.022	0.47136
			955.998	1.29817			928.024	0.51481
			957.997	0			929.025	0.60601
			959.892	0			930.026	0.76413
			961.981	0.70923			931.027	0.96872
			963.899	0			932.028	1.07221
			965.982	0.86473			933.029	0.98028
			967.893	0.50388			934.03	0.84909
			969.979	0.51038			935.031	0.81652
			971.912	0.78725			936.032	0.80213
			973.983	0.86852			937.034	0.73468
			975.987	1.5577			938.035	0.84083
			977.992	2.61965			939.036	2.03563
			979.902	0.4665			940.037	3.33563
			981.989	0.79917			941.038	4.54865
			983.911	0.79538			942.039	5.24329
			985.981	0			943.04	3.61848
			987.995	0			944.041	2.12175
			989.999	0			945.043	2.51428
			991.908	0			946.044	3.11417
			993.984	0			947.045	4.26072
			995.984	1.26025			948.046	5.31929
			997.994	1.36265			949.047	4.62524
			999.908	0			950.048	3.69614
			1000.07	0.18628			951.049	3.00566
			1001.07	0.75567			952.05	2.32173
			1002.07	1.26127			953.051	2.49843
			1003.08	1.22719			954.053	2.64465
			1004.08	1.0616			955.054	2.50003
			1005.09	0.53631			956.055	2.43044
			1006.09	0.05013			957.056	2.42681
			1007.1	0.5125			958.057	2.41386
			1008.1	0.9455			959.058	2.2646
			1009.1	1.17981			960.059	2.12615
			1010.11	1.29873			961.06	2.36911
			1011.11	1.17485			962.062	2.79965
			1012.12	1.11473			963.063	4.06013
			1013.12	1.79329			964.064	4.93703
			1014.13	2.28589			965.065	3.88947
			1015.13	1.77773			966.066	3.11177
			1016.13	1.51348			967.067	3.63705
			1017.14	1.94074			968.068	4.16236
			1018.14	2.43429			969.069	4.43691
			1019.15	2.96291			970.07	5.02486
			1020.15	3.57504			971.072	7.0577
			1021.16	4.74672			972.073	9.29932
			1022.16	5.84447			973.074	10.9618
			1023.16	6.63451			974.075	12.8408
			1024.17	7.26759			975.076	15.5434
			1025.17	7.7628			976.077	18.0128
			1026.18	8.83437			977.078	17.7703
			1027.18	11.814			978.079	17.2944
			1028.19	14.9228			979.081	14.9293
			1029.19	18.382			980.082	12.2299
			1030.19	21.8492			981.083	7.76835
			1031.2	25.1232			982.084	3.67712
			1032.2	29.2037			983.085	2.94223
			1033.21	35.3997			984.086	2.21085
			1034.21	40.8366			985.087	1.51622
			1035.22	43.8693			986.088	0.80942
			1036.22	46.379			987.089	0.63208
			1037.22	47.8597			988.091	0.57864
			1038.23	45.769			989.092	1.67469
			1039.23	34.573			990.093	2.46572
			1040.24	23.996			991.094	1.08884
			1041.24	16.361			992.095	0.21149
			1042.25	10.1347			993.096	1.24362
			1043.25	7.25715			994.097	2.12755
			1044.25	5.08789			995.098	1.6497
			1045.26	4.1393			996.1	1.20954
			1046.26	3.08359			997.101	1.06038
			1047.27	1.82265			998.102	1.13754
			1048.27	0.95197			999.103	2.30834
			1049.28	0.94813			1000.1	3.11466
			1050.28	1.11371			1001.11	2.40343
			1051.29	1.70493			1002.11	1.83348
			1052.29	2.38248			1003.11	2.04113
			1053.29	3.2837			1004.11	2.00018
			1054.3	3.96746			1005.11	1.4217
			1055.3	4.13361			1006.11	0.8787
			1056.31	4.3107			1007.11	1.00208
			1057.31	4.79582			1008.11	1.1371
			1058.32	4.82138			1009.11	1.65417
			1059.32	3.94245			1010.12	2.01969
			1060.32	4.01862			1011.12	1.63935
			1061.33	5.4255			1012.12	1.37179
			1062.33	6.93052			1013.12	1.95333
			1063.34	8.31379			1014.12	2.60814
			1064.34	8.4144			1015.12	3.99928
			1065.35	6.44067			1016.12	4.91747
			1066.35	5.14359			1017.12	2.71765
			1067.35	5.25526			1018.12	0.92431
			1068.36	5.35603			1019.13	1.28154
			1069.36	5.73935			1020.13	1.7069
			1070.37	5.55298			1021.13	2.58751
			1071.37	4.85321			1022.13	3.41732
			1072.38	4.82006			1023.13	4.03535
			1073.38	5.95781			1024.13	4.28785
			1074.38	6.76392			1025.13	3.58598
			1075.39	7.1379			1026.13	3.33073
			1076.39	8.59498			1027.13	5.88894
			1077.4	11.2947			1028.14	8.05315
			1078.4	14.163			1029.14	7.79299
			1079.41	17.1979			1030.14	7.73473
			1080.41	23.4676			1031.14	8.17185
			1081.41	32.5848			1032.14	8.44103
			1082.42	45.4224			1033.14	7.84099
			1083.42	63.6002			1034.14	7.35902
			1084.43	80.1349			1035.14	7.34864
			1085.43	94.7152			1036.14	7.423
			1086.44	100			1037.15	9.22961
			1087.44	95.8239			1038.15	11.2498
			1088.44	83.3047			1039.15	13.98
			1089.45	60.3352			1040.15	15.0728
			1090.45	39.3246			1041.15	12.0824
			1091.46	19.8279			1042.15	9.5788
			1092.46	8.97566			1043.15	9.06697
			1093.47	8.29491			1044.15	8.78265
			1094.47	7.80174			1045.15	9.7294
			1095.48	7.37205			1046.16	9.9029
			1096.48	6.41592			1047.16	5.9927
			1097.48	4.97802			1048.16	3.15874
			1098.49	3.83378			1049.16	5.95668
			1099.49	3.0838			1050.16	7.79542
			1100.5	3.58594			1051.16	5.67379
			1101.5	4.97945			1052.16	4.05693
			1102.51	5.3741			1053.16	4.90633
			1103.51	4.80375			1054.16	5.9551
			1104.51	4.62619			1055.17	7.92372
			1105.52	4.8156			1056.17	9.92639
			1106.52	5.164			1057.17	12.0903
			1107.53	5.68915			1058.17	16.6478
			1108.53	9.20386			1059.17	29.3029
			1109.54	14.6809			1060.17	43.6804
			1110.54	22.2578			1061.17	66.0002
			1111.54	31.4109			1062.17	84.8822
			1112.55	37.2145			1063.17	94.4198
			1113.55	41.6461			1064.18	100
			1114.56	39.0973			1065.18	97.1643
			1115.56	31.1245			1066.18	89.6935
			1116.57	22.0533			1067.18	69.6068
			1117.57	12.7841			1068.18	49.7225
			1118.57	7.13373			1069.18	30.7434
			1119.58	4.18872			1070.18	16.5988
			1120.58	2.95676			1071.18	16.6056
			1121.59	2.91568			1072.18	17.7844
			1122.59	3.77445			1073.19	23.9519
			1123.6	5.22056			1074.19	27.9667
			1124.6	4.66432			1075.19	26.5258
			1125.6	2.97995			1076.19	26.339
			1126.61	2.01832			1077.19	29.7618
			1127.61	1.5157			1078.19	31.4244
			1128.62	0.93613			1079.19	27.0923
			1129.62	0.3608			1080.19	23.4585
			1130.63	0.19977			1081.19	20.8685
			1131.63	0.26066			1082.2	19.4741
			1132.63	0.2008			1083.2	22.8903
			1133.64	0.05205			1084.2	25.5474
			1134.64	0.10796			1085.2	25.3011
			1135.65	0.27376			1086.2	27.5091
			1136.65	0.28931			1087.2	36.2518
			1137.66	0.22328			1088.2	42.1908
			1138.66	0.13573			1089.2	38.1941
			1139.67	0.03614			1090.2	36.7935
			1140.67	0.05333			1091.21	41.4851
			1141.67	0.13275			1092.21	45.2195
			1142.68	0.09308			1093.21	45.3209
			1143.68	0.02095			1094.21	43.9356
			1144.69	0.186			1095.21	38.5465
			1145.69	0.43512			1096.21	33.9577
			1146.7	0.48312			1097.21	31.0224
			1147.7	0.45312			1098.21	27.8435
			1148.7	0.45579			1099.21	23.4831
			1149.71	0.48627			1100.22	21.2211
			1150.71	0.38523			1101.22	24.802
			1151.72	0.23188			1102.22	27.0994
			1152.72	0.13535			1103.22	26.2774
			1153.73	0.02737			1104.22	25.5614
			1154.73	0.15195			1105.22	25.2211
			1155.73	0.35824			1106.22	22.185
			1156.74	0.42126			1107.22	13.1547
			1157.74	0.46606			1108.22	6.94482
			1158.75	1.58517			1109.23	7.29183
			1159.75	3.01369			1110.23	7.52057
			1160.76	2.84525			1111.23	7.22863
			1161.76	2.30305			1112.23	7.08918
			1162.76	1.91586			1113.23	7.93906
			1163.77	1.57709			1114.23	8.69932
			1164.77	1.09423			1115.23	9.67125
			1165.78	0.59877			1116.23	11.0585
			1166.78	0.57719			1117.23	13.6793
			1167.79	0.68373			1118.24	16.0035
			1168.79	0.42418			1119.24	16.6115
			1169.79	0.06951			1120.24	17.2895
			1170.8	0.32291			1121.24	18.1813
			1171.8	0.7219			1122.24	17.9188
			1172.81	0.46333			1123.24	15.4709
			1173.81	0.04545			1124.24	13.9823
			1174.82	0.15856			1125.24	14.1897
			1175.82	0.3518			1126.24	13.4693
			1176.82	0.43297			1127.25	10.2195
			1177.83	0.48614			1128.25	7.25543
			1178.83	0.67391			1129.25	4.49811
			1179.84	0.88549			1130.25	2.21985
			1180.84	0.87746			1131.25	0.94812
			1181.85	0.79664			1132.25	0.08813
			1182.85	0.57419			1133.25	0.39265
			1183.85	0.32809			1134.25	0.68865
			1184.86	0.18557			1135.25	0.96071
			1185.86	0.02104			1136.26	1.23794
			1186.87	0			1137.26	1.52961
			1187.87	0			1138.26	1.55498
			1188.88	0			1139.26	1.06422
			1189.88	0			1140.26	0.94999
			1190.89	0.36897			1141.26	1.25314
			1191.89	0.78573			1142.26	1.29545
			1192.89	0.43478			1143.26	0.83241
			1193.9	0			1144.26	0.6551
			1194.9	0			1145.27	1.11108
			1195.91	0			1146.27	1.50246
			1196.91	0			1147.27	1.70756
			1197.92	0			1148.27	1.59431
			1198.92	0.27863			1149.27	0.99654
			1199.92	0.57865			1150.27	0.6249
			1201.99	0			1151.27	0.83098
			1203.99	0			1152.27	1.28137
			1205.93	0			1153.27	2.37088
			1207.99	0			1154.28	2.89731
			1209.92	0			1155.28	2.02161
			1211.99	0			1156.28	1.28137
			1214	0			1157.28	0.86329
			1216	0			1158.28	0.70042
			1217.88	0			1159.28	0.98676
			1219.99	0			1160.28	1.1318
			1221.86	0			1161.28	1.10001
			1223.99	0			1162.29	1.13075
			1226	0			1163.29	1.26411
			1228	0			1164.29	1.25851
			1229.99	0			1165.29	1.06668
			1231.99	0			1166.29	0.97084
			1234	0			1167.29	1.04409
			1235.99	0			1168.29	1.0025
			1237.99	0			1169.29	0.69472
			1239.99	0			1170.29	0.56252
			1241.99	0			1171.3	0.74429
			1243.8	0			1172.3	0.6907
			1245.99	0			1173.3	0.26892
			1247.99	0			1174.3	0.10246
			1250	0			1175.3	0.36104
			1251.92	0			1176.3	0.58438
			1253.91	0			1177.3	0.76179
			1255.99	0			1178.3	0.74886
			1257.91	0			1179.3	0.31139
			1259.99	0			1180.31	0.00858
			1261.99	0.79971			1181.31	0.00858
			1263.99	0			1182.31	0.00858
			1265.99	0			1183.31	0.00858
			1268	0			1184.31	0.15066
			1269.99	0			1185.31	0.44848
			1272	0			1186.31	0.50546
			1273.99	0			1187.31	0.17187
			1276	0			1188.31	0.08944
			1277.99	0.58624			1189.32	0.3377
			1279.99	0			1190.32	0.45058
			1281.93	0.93191			1191.32	0.2784
			1283.8	0			1192.32	0.2641
			1285.99	0			1193.32	0.46069
			1287.99	0			1194.32	0.50961
			1290	0			1195.32	0.21001
			1291.98	0			1196.32	0.00858
			1294	0.73849			1197.32	0.00858
			1295.99	0			1198.33	0.00858
			1297.99	0			1199.33	0.00858
			1299.8	0			1200.33	0.15205
			1301.99	0			1201.33	0.56655
			1304	0			1202.33	0.78318
			1306	0			1203.33	0.71657
			1307.98	0			1204.33	0.55806
			1309.99	1.72675			1205.33	0.29858
			1311.8	0			1206.33	0.1063
			1313.9	0			1207.34	0.0475
			1315.99	0			1208.34	0.16109
			1317.89	0			1209.34	0.6122
			1319.8	1.1611			1210.34	0.76379
			1322	1.44175			1211.34	0.30815
			1323.99	0.78779			1212.34	0.00858
			1326	0.622			1213.34	0.00858
			1327.99	1.61188			1214.34	0.00858
			1329.99	0			1215.34	0.00858
			1331.98	0.61766			1216.35	0.00858
			1333.92	0			1217.35	0.00858
			1335.99	0			1218.35	0.00858
			1337.94	1.19902			1219.35	0.00858
			1339.8	0			1220.35	0.00858
			1341.89	0			1221.35	0.00858
			1343.99	0.68593			1222.35	0.00858
			1345.99	0			1223.35	0.00858
			1347.99	0			1224.35	0.00858
			1349.94	0			1225.36	0.00858
			1351.99	0			1226.36	0.00858
			1354	0			1227.36	0.00858
			1355.8	0			1228.36	0.00858
			1357.99	0.88803			1229.36	0.00858
			1359.99	0			1230.36	0.00858
			1361.81	0			1231.36	0.00858
			1363.99	0			1232.36	0.00858
			1365.99	0			1233.36	0.00858
			1367.99	0			1234.37	0.00858
			1369.99	0			1235.37	0.00858
			1372	0			1236.37	0.00858
			1374	0			1237.37	0.00858
			1376	0.53585			1238.37	0.00858
			1378	0			1239.37	0.00858
			1380	0			1240.37	0.05101
			1381.88	0			1241.37	0.15932
			1384	0			1242.37	0.16838
			1385.99	0			1243.38	0.0571
			1387.99	0.28228			1244.38	0.00858
			1389.99	0			1245.38	0.00858
			1392	0			1246.38	0.00858
			1393.99	0			1247.38	0.00858
			1396	0			1248.38	0.00858
			1397.99	0			1249.38	0.00858
			1399.99	0.91403			1250.38	0.00858
			1401.91	0			1251.38	0.00858
			1403.98	0			1252.39	0.00858
			1405.88	0			1253.39	0.00858
			1407.99	0			1254.39	0.08128
			1409.99	0.69785			1255.39	0.2642
			1411.99	0			1256.39	0.30238
			1413.83	1.06682			1257.39	0.11854
			1415.99	0			1258.39	0.00858
			1418	0.81271			1259.39	0.00858
			1419.99	0			1260.39	0.00858
			1421.98	0.5857			1261.4	0.00858
			1424	0			1262.4	0.10844
			1425.93	0.76666			1263.4	0.32169
			1427.99	0			1264.4	0.36009
			1430	0			1265.4	0.13904
			1431.99	0			1266.4	0.25587
			1433.98	0			1267.4	0.85929
			1435.99	0			1268.4	1.31798
			1437.92	0			1269.4	1.56583
			1439.98	0.72928			1270.41	1.7068
			1441.99	0			1271.41	1.69665
			1443.99	0			1272.41	1.3446
			1446	0			1273.41	0.75132
			1447.98	0			1274.41	0.65653
			1450	0.0178			1275.41	1.03943
			1450.97	0.15016			1276.41	0.99092
			1451.95	0.27829			1277.41	0.33422
			1452.92	0.3075			1278.41	0.53615
			1453.89	0.3367			1279.42	1.66206
			1454.87	0.18217			1280.42	1.80256
			1455.84	0			1281.42	0.60093
			1456.82	0			1282.42	0.61784
			1457.79	0			1283.42	1.85666
			1458.77	0.06134			1284.42	2.31734
			1459.74	0.13816			1285.42	2.14276
			1460.71	0.41568			1286.42	1.63153
			1461.69	0.76536			1287.42	0.77665
			1462.66	0.79944			1288.43	0.80964
			1463.64	0.69447			1289.43	1.40623
			1464.61	0.65201			1290.43	1.3305
			1465.59	0.64591			1291.43	0.48859
			1466.56	0.55746			1292.43	0.29558
			1467.54	0.41087			1293.43	0.96323
			1468.51	0.25387			1294.43	0.95013
			1469.48	0.08737			1295.43	0.35064
			1470.46	0			1296.43	0.11544
			1471.43	0			1297.44	0.36727
			1472.41	0			1298.44	0.9011
			1473.38	0			1299.44	1.77608
			1474.36	0			1300.44	1.90475
			1475.33	0			1301.44	1.08273
			1476.3	0			1302.44	0.54656
			1477.28	0			1303.44	0.39238
			1478.25	0			1304.44	0.25427
			1479.23	0			1305.44	0.08537
			1480.2	0			1306.45	0.00858
			1481.18	0			1307.45	0.00858
			1482.15	0			1308.45	0.38083
			1483.12	0			1309.45	0.98559
			1484.1	0			1310.45	1.13023
			1485.07	0			1311.45	0.82663
			1486.05	0			1312.45	0.63645
			1487.02	0			1313.45	0.58094
			1488	0			1314.45	0.39675
			1489.98	0			1315.46	0.14393
			1491.91	0			1316.46	0.43173
			1493.99	0			1317.46	1.18769
			1496	0			1318.46	1.59434
			1497.99	0			1319.46	1.71866
			1500	0			1320.46	1.52261
			1501.99	0			1321.46	1.0232
			1503.89	0.40907			1322.46	0.77306
			1505.99	0			1323.46	0.72024
			1508	0			1324.47	0.63729
			1509.97	0			1325.47	0.52043
			1511.99	0			1326.47	0.61563
			1513.98	0			1327.47	0.96173
			1515.99	0			1328.47	1.31094
			1517.98	0			1329.47	1.66367
			1519.89	0.56998			1330.47	1.67936
			1521.98	0			1331.47	1.38365
			1524	0			1332.48	1.27764
			1525.99	0.42424			1333.48	1.37591
			1528	0			1334.48	1.28025
			1529.99	0			1335.48	0.87952
			1532	0			1336.48	0.91312
			1533.98	0			1337.48	1.34919
			1535.98	0			1338.48	1.22302
			1537.98	0			1339.48	0.76149
			1540	0			1340.48	0.57268
			1541.99	0			1341.49	0.49661
			1544	0.74445			1342.49	0.36891
			1545.99	0.56998			1343.49	0.1303
			1547.98	0			1344.49	0.29907
			1549.99	0.61929			1345.49	0.89203
			1551.99	0			1346.49	1.26481
			1554	0			1347.49	1.55043
			1556	0			1348.49	1.48473
			1557.99	0			1349.49	1.37794
			1559.99	0.77045			1350.5	1.2033
			1561.99	0			1351.5	0.84719
			1563.99	0			1352.5	0.83074
			1565.99	0			1353.5	1.16109
			1567.87	0			1354.5	1.18612
			1569.99	0			1355.5	0.90648
			1572	0			1356.5	0.66716
			1573.98	0			1357.5	0.47163
			1576	0			1358.5	0.67021
			1577.98	0			1359.51	1.21786
			1579.9	0			1360.51	1.23344
			1581.98	0.65451			1361.51	0.73736
			1583.99	0			1362.51	0.35777
			1585.99	0.55698			1363.51	0.08791
			1587.9	0			1364.51	0.57605
			1589.98	0			1365.51	1.3798
			1592	0			1366.51	1.59035
			1593.99	0.7114			1367.51	1.45771
			1595.99	0			1368.52	1.02465
			1597.98	0			1369.52	0.31836
			1599.9	0.44103			1370.52	0.36045
			1602	0			1371.52	0.99328
			1604	0			1372.52	0.89859
			1605.98	0			1373.52	0.25445
			1607.89	0.74553			1374.52	0.45657
			1609.98	0			1375.52	1.1351
			1611.85	0.8035			1376.52	1.55815
			1613.98	0			1377.53	1.49349
			1616	0			1378.53	1.22359
			1617.98	1.0056			1379.53	0.81446
			1620	3.10944			1380.53	0.76233
			1621.97	1.43092			1381.53	1.02289
			1623.89	1.67852			1382.53	1.33203
			1625.98	1.37132			1383.53	1.55684
			1628	1.07549			1384.53	2.01313
			1629.98	2.05508			1385.53	2.55893
			1631.9	1.26079			1386.54	2.6859
			1633.99	5.02474			1387.54	2.60639
			1635.89	1.51923			1388.54	2.35796
			1637.98	2.56709			1389.54	1.96965
			1640	3.69677			1390.54	1.71296
			1641.98	1.20715			1391.54	1.63642
			1644	2.0177			1392.54	1.14838
			1645.98	0.69297			1393.54	0.33945
			1647.89	0			1394.54	0.14266
			1649.98	0.57486			1395.55	0.38881
			1651.87	0			1396.55	0.84865
			1654	3.55048			1397.55	1.38954
			1655.99	1.00343			1398.55	1.10747
			1657.98	1.21582			1399.55	0.34572
			1659.99	1.49702			1400.55	0.48491
			1661.96	0			1401.55	1.33944
			1664	0			1402.55	1.89807
			1665.98	0			1403.55	2.21442
			1668	0			1404.56	1.78381
			1669.98	0			1405.56	0.78692
			1672	0			1406.56	0.57408
			1673.96	0			1407.56	0.7807
			1675.88	0.70327			1408.56	1.70739
			1677.98	0			1409.56	2.98468
			1679.99	0			1410.56	2.57322
			1681.96	0			1411.56	1.04109
			1683.99	0			1412.56	0.43197
			1685.97	0			1413.57	0.51968
			1687.87	0			1414.57	0.35237
			1689.98	0.95304			1415.57	0.11208
			1691.99	0			1416.57	0.78218
			1693.99	0			1417.57	2.14106
			1695.99	0			1418.57	1.8686
			1697.98	0			1419.57	0.55711
			1699.99	0			1420.57	0.00858
			1701.96	0.49684			1421.57	0.00858
			1704	0			1422.58	0.14033
			1705.96	0			1423.58	0.36215
			1708	0.74499			1424.58	0.63877
			1709.97	1.2532			1425.58	0.95408
			1711.88	0.65938			1426.58	0.87548
			1713.98	1.30847			1427.58	0.59094
			1716	1.2467			1428.58	0.68713
			1717.96	0			1429.58	1.05488
			1719.87	0.93354			1430.58	0.98352
			1721.97	0			1431.59	0.57604
			1723.99	1.0186			1432.59	0.61468
			1725.95	0			1433.59	0.97309
			1727.99	0.74228			1434.59	0.78214
			1729.99	0			1435.59	0.21162
			1731.99	0			1436.59	0.00858
			1733.96	0			1437.59	0.00858
			1735.87	0			1438.59	0.42794
			1737.98	0			1439.59	1.05594
			1740	0			1440.6	1.21879
			1742	0			1441.6	1.03056
			1744	0			1442.6	1.08563
			1745.95	0			1443.6	1.2622
			1747.86	0			1444.6	1.45327
			1749.96	0			1445.6	1.65378
			1751.95	0			1446.6	2.12311
			1753.98	0			1447.6	2.76102
			1755.99	0			1448.6	2.39277
			1757.96	0.61875			1449.61	1.37858
			1759.86	0			1450.61	0.70703
			1761.97	0			1451.61	0.20256
			1764	0			1452.61	0.00858
			1765.95	0			1453.61	0.00858
			1767.86	0			1454.61	0.00858
			1769.98	0			1455.61	0.00858
			1771.83	0			1456.61	0.34284
			1773.95	0			1457.61	0.82948
			1775.85	0			1458.62	0.59765
			1777.95	0			1459.62	0.16786
			1779.85	0			1460.62	0.15793
			1781.95	0			1461.62	0.39521
			1784	0			1462.62	1.72518
			1785.94	0			1463.62	3.49405
			1788	0			1464.62	3.36686
			1790	0			1465.62	2.11111
			1792	0			1466.62	1.68739
			1793.94	0			1467.63	1.545
			1795.82	0			1468.63	1.55178
			1797.94	0			1469.63	1.52924
			1800	0			1470.63	2.13544
							1471.63	2.98754
							1472.63	2.40493
							1473.63	0.98984
							1474.63	0.34058
							1475.63	0.09606
							1476.64	0.00858
							1477.64	0.00858
							1478.64	0.16403
							1479.64	0.38347
							1480.64	0.31257
							1481.64	0.08856
							1482.64	0.17152
							1483.64	0.42494
							1484.64	0.53927
							1485.65	0.57942
							1486.65	0.78397
							1487.65	1.0765
							1488.65	0.9998
							1489.65	0.74416
							1490.65	1.59759
							1491.65	2.82646
							1492.65	3.15396
							1493.65	3.01325
							1494.66	2.10055
							1495.66	0.94232
							1496.66	0.97878
							1497.66	1.63728
							1498.66	1.33479
							1499.66	0.71898
							1500.66	0.34383
							1501.66	0.09152
							1502.67	0.00858
							1503.67	0.00858
							1504.67	0.00858
							1505.67	0.00858
							1506.67	0.00858
							1507.67	0.00858
							1508.67	0.21699
							1509.67	0.51729
							1510.67	0.90079
							1511.68	1.32829
							1512.68	1.45896
							1513.68	1.53846
							1514.68	1.2825
							1515.68	0.90792
							1516.68	0.50678
							1517.68	0.10073
							1518.68	0.19455
							1519.68	0.43511
							1520.69	0.51813
							1521.69	0.53116
							1522.69	0.54929
							1523.69	0.53942
							1524.69	0.7509
							1525.69	1.0238
							1526.69	0.67117
							1527.69	0.16018
							1528.69	0.65113
							1529.7	1.56472
							1530.7	1.64693
							1531.7	1.37312
							1532.7	0.89271
							1533.7	0.32617
							1534.7	0.62015
							1535.7	1.18599
							1536.7	0.83812
							1537.7	0.17024
							1538.71	0.00858
							1539.71	0.00858
							1540.71	0.20806
							1541.71	0.48598
							1542.71	0.33657
							1543.71	0.08089
							1544.71	0.202
							1545.71	0.47169
							1546.71	0.61861
							1547.72	0.73528
							1548.72	0.96388
							1549.72	1.23564
							1550.72	1.09683
							1551.72	0.73051
							1552.72	0.5744
							1553.72	0.49917
							1554.72	0.59746
							1555.72	0.87004
							1556.73	0.78594
							1557.73	0.54643
							1558.73	0.30994
							1559.73	0.07449
							1560.73	0.49587
							1561.73	1.09897
							1562.73	2.30603
							1563.73	3.67118
							1564.73	3.45613
							1565.74	2.70463
							1566.74	1.86557
							1567.74	1.09862
							1568.74	1.117
							1569.74	1.40333
							1570.74	1.44051
							1571.74	1.43308
							1572.74	1.86049
							1573.74	2.43952
							1574.75	2.01025
							1575.75	1.22821
							1576.75	1.17841
							1577.75	1.24752
							1578.75	2.54951
							1579.75	4.1852
							1580.75	2.81855
							1581.75	0.81442
							1582.75	1.23642
							1583.76	2.01465
							1584.76	1.66242
							1585.76	0.98081
							1586.76	1.44868
							1587.76	2.26559
							1588.76	2.47268
							1589.76	2.49379
							1590.76	2.06739
							1591.76	1.56937
							1592.77	1.14067
							1593.77	0.72491
							1594.77	1.00567
							1595.77	1.38775
							1596.77	1.15868
							1597.77	0.75185
							1598.77	1.32428
							1599.77	2.08962
							1600.77	1.59358
							1601.78	0.73578
							1602.78	0.69965
							1603.78	0.7307
							1604.78	0.82881
							1605.78	0.94505
							1606.78	0.98942
							1607.78	1.01246
							1608.78	1.27738
							1609.78	1.60071
							1610.79	1.54963
							1611.79	1.39653
							1612.79	1.86315
							1613.79	2.48279
							1614.79	1.98054
							1615.79	1.22627
							1616.79	1.70004
							1617.79	2.47972
							1618.79	3.0998
							1619.8	3.6815
							1620.8	2.88965
							1621.8	1.84851
							1622.8	4.25391
							1623.8	7.15391
							1624.8	9.4501
							1625.8	11.595
							1626.8	11.5807
							1627.8	11.3299
							1628.81	12.2621
							1629.81	13.4367
							1630.81	15.0402
							1631.81	17.2401
							1632.81	19.0167
							1633.81	20.7044
							1634.81	20.4198
							1635.81	19.6887
							1636.81	18.1657
							1637.82	16.455
							1638.82	17.8319
							1639.82	19.8554
							1640.82	20.1456
							1641.82	20.1765
							1642.82	21.8258
							1643.82	23.75
							1644.82	21.7861
							1645.82	19.0641
							1646.83	19.1865
							1647.83	19.3836
							1648.83	19.4375
							1649.83	19.5125
							1650.83	18.5704
							1651.83	17.5246
							1652.83	18.513
							1653.83	19.8211
							1654.83	20.511
							1655.84	21.0829
							1656.84	19.8028
							1657.84	17.9719
							1658.84	18.1021
							1659.84	18.5176
							1660.84	14.2746
							1661.84	9.44687
							1662.84	10.386
							1663.84	12.3161
							1664.85	10.1387
							1665.85	7.35067
							1666.85	4.77298
							1667.85	2.07663
							1668.85	1.58222
							1669.85	1.32317
							1670.85	1.9457
							1671.85	2.707
							1672.86	2.27811
							1673.86	1.74003
							1674.86	1.93298
							1675.86	2.13369
							1676.86	2.55581
							1677.86	2.95356
							1678.86	2.94809
							1679.86	2.90346
							1680.86	2.17471
							1681.87	1.36356
							1682.87	0.94301
							1683.87	0.56908
							1684.87	0.29452
							1685.87	0.03582
							1686.87	0.31831
							1687.87	0.67158
							1688.87	0.92977
							1689.87	1.19984
							1690.88	1.66031
							1691.88	2.12149
							1692.88	2.18042
							1693.88	2.22058
							1694.88	1.44241
							1695.88	0.58941
							1696.88	0.85673
							1697.88	1.27568
							1698.88	1.4422
							1699.89	1.58672
							1700.89	2.06106
							1701.89	2.56058
							1702.89	1.70082
							1703.89	0.7332
							1704.89	1.57229
							1705.89	2.48429
							1706.89	1.83139
							1707.89	1.01173
							1708.9	1.65642
							1709.9	2.46873
							1710.9	2.05362
							1711.9	1.53532
							1712.9	1.81432
							1713.9	2.03512
							1714.9	2.8743
							1715.9	3.75007
							1716.9	3.68328
							1717.91	3.51301
							1718.91	3.37327
							1719.91	3.21012
							1720.91	2.88696
							1721.91	2.57523
							1722.91	3.49679
							1723.91	4.4827
							1724.91	5.85088
							1725.91	7.28863
							1726.92	6.5972
							1727.92	5.71778
							1728.92	4.34848
							1729.92	3.16023
							1730.92	3.11103
							1731.92	3.1289
							1732.92	3.01582
							1733.92	2.93902
							1734.92	2.86373
							1735.93	2.82595
							1736.93	2.16029
							1737.93	1.42764
							1738.93	1.74124
							1739.93	2.03656
							1740.93	1.96859
							1741.93	1.90335
							1742.93	1.69845
							1743.93	1.51673
							1744.94	2.06103
							1745.94	2.62134
							1746.94	1.95685
							1747.94	1.22029
							1748.94	1.67939
							1749.94	2.20725
							1750.94	2.09645
							1751.94	1.98333
							1752.94	1.38098
							1753.95	0.75039
							1754.95	0.43643
							1755.95	0.14067
							1756.95	0.06886
							1757.95	0.00911
							1758.95	0.82866
							1759.95	1.7394
							1760.95	1.6486
							1761.95	1.54339
							1762.96	1.11698
							1763.96	0.64649
							1764.96	0.76553
							1765.96	0.90084
							1766.96	0.77482
							1767.96	0.59512
							1768.96	0.57031
							1769.96	0.56102
							1770.96	0.57062
							1771.97	0.54297
							1772.97	0.27934
							1773.97	0.01938
							1774.97	0.84822
							1775.97	1.67384
							1776.97	0.85047
							1777.97	0.02227
							1778.97	0.00858
							1779.97	0.00858
							1780.98	0.29123
							1781.98	0.5711
							1782.98	0.29205
							1783.98	0.01301
							1784.98	0.52872
							1785.98	1.0256
							1786.98	0.728
							1787.98	0.4304
							1788.98	0.21454
							1789.99	0.04218
							1790.99	0.82769
							1791.99	1.6132
							1792.99	0.82673
							1793.99	0.01644
							1794.99	0.00858
							1795.99	0.01894
							1796.99	0.26282
							1797.99	0.50532
							1799	0.25266
							1800	0

## Sheet: Supplementary Fig 4
		sphingosines
Supplementary Figure 4		alpha-Glc	wavenumber [cm-1]	normalized intensity		beta-Glc	wavenumber [cm-1]	normalized intensity		alpha-Gal	wavenumber [cm-1]	normalized intensity		beta-Gal	wavenumber [cm-1]	normalized intensity
			904.839	0.00479			897.769	0.02445			903.271	0.00675			902.729	0.05841
			905.842	0.00479			898.759	0.02445			904.273	0.00675			903.729	0.05841
			906.844	0.00479			899.749	0.02445			905.275	0.00675			904.729	0.04936
			907.847	0.00479			900.739	0.04316			906.277	0.07499			905.729	0.02035
			908.849	0.00758			901.729	0.06423			907.279	0.13402			906.728	0.01055
			909.852	0.02165			902.719	0.05653			908.281	0.11781			907.728	0.01055
			910.854	0.0318			903.709	0.04632			909.283	0.08			908.728	0.01055
			911.857	0.01715			904.699	0.03655			910.285	0.06709			909.728	0.01055
			912.859	0.00479			905.689	0.02688			911.287	0.09325			910.727	0.01055
			913.862	0.00479			906.679	0.02445			912.289	0.06098			911.727	0.01055
			914.864	0.00868			907.669	0.02445			913.291	0.01609			912.727	0.01055
			915.867	0.03979			908.659	0.02445			914.293	0.00675			913.727	0.01055
			916.869	0.0643			909.649	0.02445			915.295	0.00675			914.727	0.01055
			917.872	0.04545			910.639	0.02445			916.297	0.00675			915.726	0.01055
			918.874	0.01569			911.629	0.02445			917.299	0.00675			916.726	0.01055
			919.877	0.00479			912.619	0.02445			918.301	0.00675			917.726	0.02473
			920.879	0.00479			913.609	0.02445			919.303	0.00675			918.726	0.05263
			921.882	0.00479			914.599	0.02445			920.305	0.00675			919.725	0.50649
			922.884	0.00479			915.589	0.02445			921.307	0.00675			920.725	0.63735
			923.887	0.00479			916.579	0.02445			922.309	0.00675			921.725	0.15375
			924.889	0.00479			917.569	0.02445			923.311	0.00843			922.725	0.01055
			925.892	0.00479			918.559	0.02445			924.313	0.04525			923.725	0.01055
			926.894	0.01693			919.549	0.02445			925.314	0.07317			924.724	0.01055
			927.897	0.04338			920.539	0.02445			926.316	0.03779			925.724	0.03996
			928.899	0.06176			921.529	0.02445			927.318	0.00675			926.724	0.07243
			929.902	0.02884			922.519	0.02445			928.32	0.00675			927.724	0.04182
			930.904	0.00901			923.509	0.02445			929.322	0.00675			928.724	0.01055
			931.907	0.02468			924.499	0.02445			930.324	0.00675			929.723	0.01055
			932.909	0.03101			925.489	0.02445			931.326	0.00675			930.723	0.01055
			933.912	0.01645			926.479	0.02445			932.328	0.00675			931.723	0.01055
			934.914	0.00479			927.469	0.02445			933.33	0.00675			932.723	0.01055
			935.917	0.00479			928.459	0.02445			934.332	0.03638			933.722	0.01055
			936.919	0.23991			929.449	0.02445			935.334	0.06889			934.722	0.01055
			937.922	0.57085			930.439	0.02445			936.336	0.0632			935.722	0.01055
			938.925	0.70293			931.429	0.02445			937.338	0.02034			936.722	0.04087
			939.927	0.27038			932.419	0.02445			938.34	0.00675			937.722	0.1101
			940.93	0.00479			933.409	0.02445			939.342	0.00675			938.721	0.17535
			941.932	0.00479			934.399	0.02445			940.344	0.00675			939.721	0.22138
			942.935	0.00479			935.389	0.02445			941.346	0.00675			940.721	0.16627
			943.937	0.00479			936.379	0.02445			942.348	0.00675			941.721	0.04707
			944.94	0.00479			937.369	0.02445			943.35	0.00675			942.72	0.01055
			945.942	0.00479			938.359	0.02445			944.352	0.00675			943.72	0.01055
			946.945	0.00479			939.349	0.02445			945.354	0.00675			944.72	0.01055
			947.947	0.00479			940.339	0.02445			946.356	0.03764			945.72	0.01055
			948.95	0.00479			941.329	0.02445			947.357	0.07257			946.72	0.01055
			949.952	0.00479			942.319	0.02445			948.359	0.0444			947.719	0.01055
			950.955	0.01577			943.309	0.02445			949.361	0.00929			948.719	0.01055
			951.957	0.03193			944.299	0.02445			950.363	0.10716			949.719	0.01055
			952.96	0.0269			945.289	0.02445			951.365	0.20503			950.719	0.01055
			953.962	0.01157			946.279	0.02445			952.367	0.12895			951.719	0.01055
			954.965	0.02263			947.269	0.02445			953.369	0.00675			952.718	0.01055
			955.967	0.05466			948.259	0.02445			954.371	0.00675			953.718	0.01055
			956.97	0.07118			949.249	0.02445			955.373	0.00675			954.718	0.01055
			957.972	0.08008			950.239	0.02445			956.375	0.00675			955.718	0.01055
			958.975	0.07116			951.229	0.03743			957.377	0.00675			956.717	0.01055
			959.977	0.05329			952.219	0.05626			958.379	0.00675			957.717	0.01055
			960.98	0.023			953.209	0.04456			959.381	0.00675			958.717	0.01055
			961.982	0.00479			954.199	0.02799			960.383	0.00675			959.717	0.01055
			962.985	0.00479			955.189	0.02445			961.385	0.00675			960.717	0.01055
			963.987	0.00479			956.179	0.02445			962.387	0.00675			961.716	0.01055
			964.99	0.00479			957.169	0.02445			963.389	0.00616			962.716	0.01055
			965.992	0.00591			958.159	0.02445			964.391	0.00237			963.716	0.01055
			966.995	0.02278			959.149	0.03083			965.393	0			964.716	0.01055
			967.997	0.03966			960.139	0.04935			966.395	0.00373			965.715	0.01055
			969	0.0415			961.129	0.05716			967.397	0.00675			966.715	0.01055
			970.002	0.03869			962.119	0.04001			968.399	0.00675			967.715	0.01055
			971.005	0.02285			963.109	0.03015			969.4	0.12166			968.715	0.01055
			972.008	0.168			964.099	0.09214			970.402	0.67296			969.715	0.01055
			973.01	0.81699			965.089	0.15498			971.404	1.44483			970.714	0.01055
			974.013	1.5981			966.079	0.22024			972.406	1.80449			971.714	0.03164
			975.015	2.25372			967.069	0.22637			973.408	2.43825			972.714	0.054
			976.018	2.83951			968.059	0.11011			974.41	6.6952			973.714	0.06839
			977.02	2.29087			969.049	0.0578			975.412	14.4061			974.713	0.08225
			978.023	1.624			970.039	0.18458			976.414	21.215			975.713	0.18506
			979.025	0.76738			971.029	0.35931			977.416	23.1939			976.713	0.28679
			980.028	0.11322			972.019	0.89244			978.418	15.4423			977.713	0.16912
			981.03	0.00479			973.009	1.48598			979.42	5.25125			978.713	0.03786
			982.033	0.00479			973.999	2.07893			980.422	1.74659			979.712	0.15876
			983.035	0.0167			974.989	2.97563			981.424	1.08061			980.712	0.35245
			984.038	0.03268			975.979	3.68994			982.426	0.7301			981.712	0.24444
			985.04	0.02774			976.969	4.26732			983.428	0.02905			982.712	0.06313
			986.043	0.01054			977.959	3.54114			984.43	0.00675			983.712	0.03535
			987.045	0.00479			978.949	2.58778			985.432	0.00675			984.711	0.01055
			988.048	0.00479			979.939	2.02241			986.434	0.00675			985.711	0.01055
			989.05	0.09625			980.929	1.04382			987.436	0.00675			986.711	0.01055
			990.053	0.21385			981.919	0.65767			988.438	0.00675			987.711	0.0273
			991.055	0.1261			982.909	0.76408			989.44	0.00675			988.71	0.04692
			992.058	0.03565			983.899	1.34419			990.441	0.00675			989.71	0.05318
			993.06	0.11358			984.889	1.57365			991.443	0.72621			990.71	0.02482
			994.063	0.2089			985.879	0.90878			992.445	1.9374			991.71	0.01055
			995.065	0.27202			986.869	0.38342			993.447	2.30595			992.71	0.01055
			996.068	0.14586			987.859	1.3222			994.449	2.18184			993.709	0.01055
			997.07	0.03771			988.849	2.89207			995.451	1.76886			994.709	0.04124
			998.073	0.17629			989.839	4.7632			996.453	0.82832			995.709	0.16154
			999.075	0.32626			990.829	9.39212			997.455	0.26544			996.709	0.22969
			1000.08	0.62813			991.819	13.6946			998.457	0.10119			997.708	0.23615
			1001.08	1.18848			992.809	17.4322			999.459	0.05409			998.708	0.27696
			1002.08	1.77358			993.799	18.5358			1000.46	0.00698			999.708	0.26113
			1003.09	2.2638			994.789	17.6534			1001.46	0.0115			1000.71	0.21471
			1004.09	2.29951			995.779	12.1977			1002.46	0.17042			1001.71	0.14056
			1005.09	2.2231			996.769	7.72836			1003.47	0.34551			1002.71	0.06456
			1006.09	1.33094			997.759	6.91074			1004.47	1.10552			1003.71	0.03114
			1007.1	0.24178			998.749	9.8969			1005.47	0.67086			1004.71	0.134
			1008.1	0.27914			999.739	14.808			1006.47	0.29093			1005.71	0.6534
			1009.1	0.87781			1000.73	22.4222			1007.47	0.74596			1006.71	1.1383
			1010.1	0.95888			1001.72	26.1482			1008.48	0.5842			1007.71	0.60325
			1011.11	0.57959			1002.71	27.2691			1009.48	0.11773			1008.71	0.25507
			1012.11	0.30013			1003.7	28.0778			1010.48	0.11621			1009.71	0.17879
			1013.11	0.11228			1004.69	33.3016			1011.48	0.25984			1010.71	0.1168
			1014.11	0.01086			1005.68	32.0916			1012.48	0.28356			1011.71	0.35687
			1015.12	0.00479			1006.67	24.0031			1013.49	0.10973			1012.71	0.53281
			1016.12	0.00479			1007.66	17.8484			1014.49	0.00675			1013.7	0.24966
			1017.12	0.09002			1008.65	11.0635			1015.49	0.00675			1014.7	0.02548
			1018.12	0.20995			1009.64	7.23858			1016.49	0.039			1015.7	0.09659
			1019.13	0.31618			1010.63	6.57657			1017.49	0.12225			1016.7	0.15409
			1020.13	0.3896			1011.62	6.69937			1018.5	0.14928			1017.7	0.06901
			1021.13	0.40645			1012.61	6.24397			1019.5	0.05856			1018.7	0.01055
			1022.13	0.56817			1013.6	4.80629			1020.5	0.01254			1019.7	0.01055
			1023.14	1.36998			1014.59	3.58506			1021.5	0.49842			1020.7	0.03087
			1024.14	2.40808			1015.58	3.52322			1022.5	1.31166			1021.7	0.06196
			1025.14	4.15045			1016.57	2.8361			1023.51	1.4706			1022.7	0.31192
			1026.14	6.92994			1017.56	2.72266			1024.51	1.48182			1023.7	0.70581
			1027.15	9.74021			1018.55	4.55129			1025.51	0.79845			1024.7	0.94922
			1028.15	11.1098			1019.54	6.55646			1026.51	0.25355			1025.7	0.54339
			1029.15	9.38589			1020.53	9.13924			1027.51	0.7305			1026.7	0.13755
			1030.15	7.66197			1021.52	10.5971			1028.52	1.31272			1027.7	0.00959
			1031.16	5.35848			1022.51	11.5515			1029.52	2.77098			1028.7	0.0082
			1032.16	3.0222			1023.5	13.1222			1030.52	4.95158			1029.7	0.1562
			1033.16	2.36212			1024.49	14.6993			1031.52	3.33724			1030.7	0.34816
			1034.16	1.73997			1025.48	23.8509			1032.52	0.89851			1031.7	0.70894
			1035.17	1.07677			1026.47	38.3676			1033.53	1.49356			1032.7	1.0558
			1036.17	0.40622			1027.46	50.5175			1034.53	1.98625			1033.7	1.17814
			1037.17	0.20698			1028.45	67.021			1035.53	1.46795			1034.7	0.90154
			1038.17	0.19991			1029.44	82.5571			1036.53	1.34111			1035.7	0.4109
			1039.18	0.34942			1030.43	90.4459			1037.53	5.80154			1036.7	0.06727
			1040.18	0.76069			1031.42	85.5228			1038.54	10.5948			1037.7	0.00937
			1041.18	2.07919			1032.41	66.3727			1039.54	12.3567			1038.7	0.00796
			1042.18	3.7457			1033.4	48.0961			1040.54	12.4333			1039.7	0.00853
			1043.19	3.83833			1034.39	36.5043			1041.54	9.17575			1040.7	0.0103
			1044.19	3.38529			1035.38	24.669			1042.54	5.74246			1041.7	0.59946
			1045.19	1.85962			1036.37	14.8108			1043.55	3.085			1042.7	1.2842
			1046.19	1.15886			1037.36	8.51043			1044.55	0.63192			1043.7	1.54922
			1047.2	1.26724			1038.35	11.845			1045.55	0.0054			1044.7	1.5774
			1048.2	0.86789			1039.34	14.0436			1046.55	0.00376			1045.7	0.8927
			1049.2	0.6707			1040.33	21.2353			1047.55	0.49425			1046.7	0.95421
			1050.2	0.64835			1041.32	34.6612			1048.55	1.28133			1047.7	1.46431
			1051.21	0.55065			1042.31	39.1025			1049.56	1.48578			1048.7	1.30927
			1052.21	0.32615			1043.3	31.9689			1050.56	1.90433			1049.7	0.8303
			1053.21	0.87132			1044.29	19.2773			1051.56	2.45662			1050.7	0.6062
			1054.21	1.91596			1045.28	9.30378			1052.56	1.95572			1051.7	0.34347
			1055.22	1.67816			1046.27	5.20015			1053.56	1.84381			1052.7	0.45311
			1056.22	1.28875			1047.26	3.78456			1054.57	2.36775			1053.7	0.67739
			1057.22	1.31437			1048.25	4.4285			1055.57	5.86775			1054.7	1.77116
			1058.22	1.55899			1049.24	5.05978			1056.57	17.9557			1055.7	2.85535
			1059.23	1.55464			1050.23	4.28718			1057.57	36.105			1056.7	2.68052
			1060.23	0.85692			1051.22	3.51049			1058.57	60.8934			1057.7	2.31395
			1061.23	0.47753			1052.21	2.06593			1059.58	85.7725			1058.7	2.23495
			1062.23	0.46377			1053.2	0.58108			1060.58	100			1059.69	2.15442
			1063.24	0.27009			1054.19	0.89741			1061.58	90.0394			1060.69	1.44913
			1064.24	0.11986			1055.18	1.56896			1062.58	57.6086			1061.69	0.80355
			1065.24	0.54345			1056.17	3.25047			1063.58	30.0188			1062.69	0.37187
			1066.24	0.92369			1057.16	3.46504			1064.59	17.7046			1063.69	0.4143
			1067.25	1.32951			1058.15	2.72353			1065.59	5.69491			1064.69	0.63589
			1068.25	1.65303			1059.14	2.61721			1066.59	6.66492			1065.69	0.70308
			1069.25	1.85584			1060.13	3.31993			1067.59	7.65959			1066.69	0.60364
			1070.25	1.8957			1061.12	4.34063			1068.59	10.4931			1067.69	0.97106
			1071.26	1.68137			1062.11	5.92491			1069.6	15.8739			1068.69	1.76801
			1072.26	1.28655			1063.1	11.3562			1070.6	43.2094			1069.69	2.04897
			1073.26	1.1396			1064.09	18.9215			1071.6	74.1573			1070.69	1.57704
			1074.26	1.63919			1065.08	34.4244			1072.6	69.9395			1071.69	0.96767
			1075.27	3.17203			1066.07	51.2366			1073.6	53.8109			1072.69	2.03754
			1076.27	8.46129			1067.06	60.1877			1074.61	33.7918			1073.69	3.74097
			1077.27	21.616			1068.05	65.6067			1075.61	11.7988			1074.69	4.94245
			1078.27	38.2628			1069.04	67.8475			1076.61	5.78608			1075.69	6.25667
			1079.28	55.0501			1070.03	72.3092			1077.61	2.68497			1076.69	5.4385
			1080.28	69.3371			1071.02	67.0407			1078.61	5.62226			1077.69	5.37751
			1081.28	81.2348			1072.01	57.8094			1079.62	8.64415			1078.69	12.436
			1082.28	90.3403			1073	54.7204			1080.62	12.8461			1079.69	19.498
			1083.29	96.6502			1073.99	51.7395			1081.62	17.6007			1080.69	15.9742
			1084.29	100			1074.98	49.001			1082.62	27.1322			1081.69	11.4393
			1085.29	96.7871			1075.97	46.2247			1083.62	51.6477			1082.69	8.89207
			1086.29	88.1924			1076.96	42.0788			1084.63	75.175			1083.69	6.4002
			1087.3	74.4212			1077.95	37.9587			1085.63	86.6391			1084.69	5.86552
			1088.3	57.2197			1078.94	32.7194			1086.63	90.0226			1085.69	7.85051
			1089.3	40.8738			1079.93	27.3697			1087.63	85.4537			1086.69	12.4639
			1090.3	25.9574			1080.92	23.1497			1088.63	76.0616			1087.69	20.7788
			1091.31	13.7339			1081.91	19.0522			1089.63	66.1721			1088.69	37.986
			1092.31	4.74653			1082.9	20.3604			1090.64	49.2548			1089.69	59.9619
			1093.31	1.94967			1083.89	26.8376			1091.64	35.4314			1090.69	83.9506
			1094.31	0.70019			1084.88	33.4686			1092.64	23.4699			1091.69	100
			1095.32	0.29466			1085.87	43.4558			1093.64	16.1337			1092.69	95.8134
			1096.32	0.0029			1086.86	54.1969			1094.64	10.501			1093.69	87.188
			1097.32	0.00479			1087.85	44.9735			1095.65	8.85676			1094.69	60.4898
			1098.32	0.00479			1088.84	32.1297			1096.65	11.3426			1095.69	33.5917
			1099.33	0.00479			1089.83	22.2992			1097.65	17.6906			1096.69	30.8788
			1100.33	0.06709			1090.82	13.6252			1098.65	19.0489			1097.69	33.3367
			1101.33	0.12323			1091.81	11.5763			1099.65	17.3009			1098.69	65.8409
			1102.33	0.05756			1092.8	9.56021			1100.66	13.8832			1099.69	90.917
			1103.34	0.00479			1093.79	7.35169			1101.66	8.04405			1100.69	85.09
			1104.34	0.00479			1094.78	5.83602			1102.66	3.93056			1101.69	64.2057
			1105.34	0.00479			1095.77	6.03603			1103.66	1.96319			1102.69	38.1792
			1106.34	0.05623			1096.76	7.30847			1104.66	0.74254			1103.69	14.5696
			1107.35	1.67312			1097.75	12.7397			1105.67	0.02965			1104.69	6.13429
			1108.35	3.71782			1098.74	20.1191			1106.67	0.00675			1105.68	1.04021
			1109.35	3.48517			1099.73	27.7073			1107.67	0.00675			1106.68	0.43255
			1110.35	2.66111			1100.72	35.1853			1108.67	0.00675			1107.68	0.23091
			1111.36	1.76204			1101.71	38.6266			1109.67	0.00675			1108.68	0.46296
			1112.36	2.28032			1102.7	41.5307			1110.68	0.04692			1109.68	0.51552
			1113.36	3.02212			1103.69	31.5352			1111.68	0.10385			1110.68	0.64868
			1114.36	5.82912			1104.68	23.8625			1112.68	0.10627			1111.68	1.03232
			1115.37	8.56491			1105.67	27.5372			1113.68	0.07093			1112.68	1.00347
			1116.37	8.46506			1106.66	39.6712			1114.68	0.05351			1113.68	0.443
			1117.37	6.60216			1107.65	65.113			1115.69	0.01727			1114.68	0.01055
			1118.37	3.71333			1108.64	85.5813			1116.69	0.15794			1115.68	0.01055
			1119.38	1.51724			1109.63	93.3035			1117.69	0.40648			1116.68	0.25828
			1120.38	0.52794			1110.62	100			1118.69	0.42425			1117.68	0.76119
			1121.38	0.15209			1111.61	80.0762			1119.69	0.68073			1118.68	0.95816
			1122.38	0.47632			1112.6	54.5904			1120.7	2.57813			1119.68	1.38969
			1123.39	0.55717			1113.59	57.9609			1121.7	3.92128			1120.68	2.67261
			1124.39	0.63803			1114.58	62.0426			1122.7	2.77988			1121.68	3.49219
			1125.39	0.41951			1115.57	63.1104			1123.7	1.5673			1122.68	3.62437
			1126.39	0.06482			1116.56	65.8453			1124.7	2.65526			1123.68	3.95839
			1127.4	0.08967			1117.55	61.6081			1125.71	3.12856			1124.68	4.35566
			1128.4	0.17234			1118.54	47.572			1126.71	1.2517			1125.68	3.7162
			1129.4	0.10779			1119.53	29.4119			1127.71	0.06268			1126.68	2.94904
			1130.4	0.03742			1120.52	13.1974			1128.71	0.1129			1127.68	1.55543
			1131.41	0.03931			1121.51	6.57151			1129.71	0.0936			1128.68	0.24416
			1132.41	0.04321			1122.5	2.98478			1130.72	0.03699			1129.68	0.11072
			1133.41	0.04133			1123.49	2.00725			1131.72	0.00675			1130.68	0.07838
			1134.41	0.03908			1124.48	1.3364			1132.72	0.00675			1131.68	0.07976
			1135.42	0.01742			1125.47	0.6647			1133.72	0.05894			1132.68	0.07315
			1136.42	0.04141			1126.46	0.28213			1134.72	0.57933			1133.68	0.09096
			1137.42	0.14109			1127.45	0.17826			1135.72	1.24216			1134.68	0.1147
			1138.42	0.18814			1128.44	0.07743			1136.73	0.81797			1135.68	0.10851
			1139.43	0.07688			1129.43	0.13293			1137.73	0.15652			1136.68	0.07811
			1140.43	0.00479			1130.42	0.146			1138.73	0.00675			1137.68	0.05424
			1141.43	0.00479			1131.41	0.05948			1139.73	0.00705			1138.68	0.09612
			1142.44	0.00479			1132.4	0.02337			1140.73	0.03775			1139.68	0.14667
			1143.44	0.00479			1133.39	0.09219			1141.74	0.06751			1140.68	0.18024
			1144.44	0.00479			1134.38	0.33008			1142.74	0.33356			1141.68	0.10621
			1145.44	0.00479			1135.37	0.84264			1143.74	0.48884			1142.68	0.01262
			1146.45	0.00479			1136.36	0.35547			1144.74	0.39334			1143.68	0.01055
			1147.45	0.00479			1137.35	0.02445			1145.74	0.29784			1144.68	0.01055
			1148.45	0.00479			1138.34	0.02445			1146.75	0.23869			1145.68	0.01055
			1149.45	0.00479			1139.33	0.02445			1147.75	0.33662			1146.68	0.01406
			1150.46	0.00479			1140.32	0.02445			1148.75	0.64239			1147.68	0.0375
			1151.46	0.00479			1141.31	0.02445			1149.75	0.96885			1148.68	0.05509
			1152.46	0.17695			1142.3	0.02445			1150.75	1.07296			1149.68	0.02417
			1153.46	0.46644			1143.29	0.02445			1151.76	1.14336			1150.68	0.01055
			1154.47	0.31099			1144.28	0.02445			1152.76	0.76133			1151.67	0.01055
			1155.47	0.08733			1145.27	0.02445			1153.76	0.2707			1152.67	0.01055
			1156.47	0.02389			1146.26	0.02445			1154.76	0.00675			1153.67	0.01055
			1157.47	0.00876			1147.25	0.03298			1155.76	0.00675			1154.67	0.14713
			1158.48	0.00479			1148.24	0.05134			1156.77	0.00675			1155.67	0.29361
			1159.48	0.00479			1149.23	0.32062			1157.77	0.00675			1156.67	0.16205
			1160.48	0.00479			1150.22	0.77342			1158.77	0.00675			1157.67	0.01482
			1161.48	0.00479			1151.21	0.80458			1159.77	0.00675			1158.67	0.03658
			1162.49	0.00479			1152.2	0.63559			1160.77	0.00675			1159.67	0.05833
			1163.49	0.01707			1153.19	0.55464			1161.78	0.00675			1160.67	0.04203
			1164.49	0.03482			1154.18	0.5083			1162.78	0.00675			1161.67	0.02025
			1165.49	0.03035			1155.17	0.2984			1163.78	0.00675			1162.67	0.01055
			1166.5	0.03041			1156.16	0.03009			1164.78	0.00675			1163.67	0.01055
			1167.5	0.03933			1157.15	0.07577			1165.78	0.00675			1164.67	0.04957
			1168.5	0.04113			1158.14	0.19903			1166.79	0.00675			1165.67	0.11208
			1169.5	0.0374			1159.13	0.96327			1167.79	0.00675			1166.67	0.12189
			1170.51	0.02231			1160.12	2.15852			1168.79	0.00675			1167.67	0.07282
			1171.51	0.00721			1161.11	2.3667			1169.79	0.00675			1168.67	0.04823
			1172.51	0.00479			1162.1	2.67421			1170.79	0.00675			1169.67	0.06135
			1173.51	0.00479			1163.09	1.96201			1171.8	0.00675			1170.67	0.0341
			1174.52	0.00479			1164.08	1.00252			1172.8	0.00675			1171.67	0.01055
			1175.52	0.00479			1165.07	0.18252			1173.8	0.00675			1172.67	0.01055
			1176.52	0.2615			1166.06	0.04326			1174.8	0.00663			1173.67	0.01055
			1177.52	0.20637			1167.05	0.03219			1175.8	0.00448			1174.67	0.01055
			1178.53	0.10365			1168.04	0.04918			1176.8	0.05191			1175.67	0.01055
			1179.53	0.03512			1169.03	0.09965			1177.81	0.11789			1176.67	0.01055
			1180.53	0.02096			1170.02	0.18971			1178.81	0.11446			1177.67	0.01055
			1181.53	0.03422			1171.01	0.47775			1179.81	0.03889			1178.67	0.01055
			1182.54	0.02277			1172	0.83948			1180.81	0.02901			1179.67	0.01055
			1183.54	0.00879			1172.99	0.95977			1181.81	0.07309			1180.67	0.01055
			1184.54	0.00479			1173.98	1.08022			1182.82	0.11839			1181.67	0.01055
			1185.54	0.00479			1174.97	1.65917			1183.82	0.10211			1182.67	0.01055
			1186.55	0.00479			1175.96	2.31475			1184.82	0.04615			1183.67	0.01055
			1187.55	0.00479			1176.95	2.01306			1185.82	0.01565			1184.67	0.01055
			1188.55	0.00479			1177.94	0.97205			1186.82	0.00675			1185.67	0.01878
			1189.55	0.00479			1178.93	0.54412			1187.83	0.00675			1186.67	0.0489
			1190.56	0.02452			1179.92	0.36883			1188.83	0.00675			1187.67	0.06653
			1191.56	0.07997			1180.91	0.1894			1189.83	0.00675			1188.67	0.03421
			1192.56	0.08559			1181.9	0.05713			1190.83	0.00675			1189.67	0.02089
			1193.56	0.05368			1182.89	0.02445			1191.83	0.00675			1190.67	0.05954
			1194.57	0.03048			1183.88	0.02445			1192.84	0.00675			1191.67	0.06216
			1195.57	0.01476			1184.87	0.04862			1193.84	0.00675			1192.67	0.02731
			1196.57	0.00479			1185.86	0.08804			1194.84	0.00675			1193.67	0.01055
			1197.57	0.00479			1186.85	0.09845			1195.84	0.00675			1194.67	0.01055
			1198.58	0.00479			1187.84	0.14013			1196.84	0.00675			1195.67	0.02123
			1199.58	0.00479			1188.83	0.23299			1197.85	0.00675			1196.67	0.2042
			1200.58	0.00479			1189.82	0.21847			1198.85	0.00675			1197.66	0.44495
			1201.58	0.00479			1190.81	0.10963			1199.85	0.00675			1198.66	0.32043
			1202.59	0.00479			1191.8	0.02445			1200.85	0.00675			1199.66	0.08569
			1203.59	0.00479			1192.79	0.02445			1201.85	0.00675			1200.66	0.01055
			1204.59	0.00479			1193.78	0.02445			1202.86	0.00675			1201.66	0.01055
			1205.59	0.00479			1194.77	0.02445			1203.86	0.00675			1202.66	0.01055
			1206.6	0.00479			1195.76	0.02445			1204.86	0.00675			1203.66	0.01055
			1207.6	0.00479			1196.75	0.02445			1205.86	0.00675			1204.66	0.03062
			1208.6	0.00479			1197.74	0.02445			1206.86	0.00675			1205.66	0.08668
			1209.6	0.00479			1198.73	0.02445			1207.87	0.00675			1206.66	0.29421
			1210.61	0.00479			1199.72	0.06177			1208.87	0.00675			1207.66	0.2636
			1211.61	0.00479			1200.71	0.10644			1209.87	0.00675			1208.66	0.08624
			1212.61	0.0096			1201.7	0.07641			1210.87	0.00675			1209.66	0.01136
			1213.61	0.0285			1202.69	0.03399			1211.87	0.03419			1210.66	0.05814
			1214.62	0.04141			1203.68	0.02445			1212.88	0.07199			1211.66	0.10492
			1215.62	0.02481			1204.67	0.02445			1213.88	0.04412			1212.66	0.08196
			1216.62	0.00821			1205.66	0.02445			1214.88	0.01304			1213.66	0.02719
			1217.62	0.00479			1206.65	0.02445			1215.88	0.39203			1214.66	0.01055
			1218.63	0.00479			1207.64	0.02445			1216.88	1.01615			1215.66	0.01055
			1219.63	0.00479			1208.63	0.02445			1217.89	1.16113			1216.66	0.01046
			1220.63	0.00479			1209.62	0.02445			1218.89	0.76272			1217.66	0.00892
			1221.63	0.00479			1210.61	0.36514			1219.89	0.13014			1218.66	0.00748
			1222.64	0.00479			1211.6	0.79746			1220.89	0.03967			1219.66	0.00895
			1223.64	0.00479			1212.59	0.87108			1221.89	0.00756			1220.66	0.01043
			1224.64	0.00479			1213.58	0.33884			1222.89	0.04324			1221.66	0.01055
			1225.64	0.02967			1214.57	0.11353			1223.9	0.07567			1222.66	0.01055
			1226.65	0.0613			1215.56	0.11945			1224.9	0.03112			1223.66	0.01055
			1227.65	0.08367			1216.55	0.21773			1225.9	0.00675			1224.66	0.01055
			1228.65	0.14427			1217.54	0.27392			1226.9	0.00675			1225.66	0.01055
			1229.65	0.1412			1218.53	0.11935			1227.9	0.00675			1226.66	0.01462
			1230.66	0.05159			1219.52	0.03225			1228.91	0.00675			1227.66	0.5586
			1231.66	0.00479			1220.51	0.05247			1229.91	0.01887			1228.66	0.51718
			1232.66	0.00479			1221.5	0.05871			1230.91	0.0923			1229.66	0.28704
			1233.66	0.00414			1222.49	0.02445			1231.91	0.16573			1230.66	0.08872
			1234.67	0.00325			1223.48	0.02445			1232.91	0.1134			1231.66	0.09743
			1235.67	0.00368			1224.47	0.02445			1233.92	0.05727			1232.66	0.06591
			1236.67	0.00442			1225.46	0.02445			1234.92	0.02712			1233.66	0.04397
			1237.67	0.00479			1226.45	0.02445			1235.92	0.00675			1234.66	0.06642
			1238.68	0.00479			1227.44	0.02445			1236.92	0.00675			1235.66	0.04171
			1239.68	0.00479			1228.43	0.02445			1237.92	0.00675			1236.66	0.00984
			1240.68	0.00479			1229.42	0.02445			1238.93	0.00675			1237.66	0.03642
			1241.68	0.00479			1230.41	0.02445			1239.93	0.00675			1238.66	0.06593
			1242.69	0.00479			1231.4	0.02445			1240.93	0.00675			1239.66	0.04114
			1243.69	0.02177			1232.39	0.02445			1241.93	0.00675			1240.66	0.01634
			1244.69	0.03277			1233.38	0.02445			1242.93	0.0658			1241.66	0.01055
			1245.69	0.01819			1234.37	0.02445			1243.94	0.06037			1242.65	0.01055
			1246.7	0.00479			1235.36	0.02445			1244.94	0.03463			1243.65	0.01055
			1247.7	0.00479			1236.35	0.02445			1245.94	0.00889			1244.65	0.01055
			1248.7	0.00479			1237.34	0.02445			1246.94	0.00675			1245.65	0.01055
			1249.7	0.00479			1238.33	0.02445			1247.94	0.00675			1246.65	0.01055
			1250.71	0.00479			1239.32	0.02445			1248.95	0.00675			1247.65	0.01055
			1251.71	0.01392			1240.31	0.02445			1249.95	0.0204			1248.65	0.01655
			1252.71	0.03061			1241.3	0.02445			1250.95	0.05446			1249.65	0.06019
			1253.71	0.04166			1242.29	0.02445			1251.95	0.09093			1250.65	0.08875
			1254.72	0.03937			1243.28	0.02445			1252.95	0.08391			1251.65	0.05988
			1255.72	0.02722			1244.27	0.02445			1253.96	0.03672			1252.65	0.02594
			1256.72	0.01272			1245.26	0.02445			1254.96	0.00817			1253.65	0.00979
			1257.72	0.00479			1246.25	0.02445			1255.96	0.00675			1254.65	0.00826
			1258.73	0.00479			1247.24	0.02445			1256.96	0.00675			1255.65	0.00788
			1259.73	0.23782			1248.23	0.02445			1257.96	0.08361			1256.65	0.00889
			1260.73	0.68422			1249.22	0.02445			1258.97	0.21916			1257.65	0.0099
			1261.73	0.57966			1250.21	0.02445			1259.97	0.4257			1258.65	0.01055
			1262.74	0.08583			1251.2	0.02445			1260.97	0.64894			1259.65	0.01055
			1263.74	0.01791			1252.19	0.02445			1261.97	0.40159			1260.65	0.01055
			1264.74	0.00479			1253.18	0.02445			1262.97	0.00675			1261.65	0.01019
			1265.74	0.00479			1254.17	0.02445			1263.97	0.00675			1262.65	0.00843
			1266.75	0.00479			1255.16	0.02445			1264.98	0.01516			1263.65	0.01814
			1267.75	0.00479			1256.15	0.11132			1265.98	0.0642			1264.65	0.04321
			1268.75	0.00479			1257.14	0.13522			1266.98	0.06795			1265.65	0.06532
			1269.75	0.00479			1258.13	0.06674			1267.98	0.03857			1266.65	0.05225
			1270.76	0.12218			1259.12	0.06824			1268.98	0.00919			1267.65	0.05717
			1271.76	0.42786			1260.11	0.0776			1269.99	0.00675			1268.65	0.05141
			1272.76	0.40907			1261.1	0.03136			1270.99	0.00675			1269.65	0.02594
			1273.76	0.07942			1262.09	0.02445			1271.99	0.00675			1270.65	0.01055
			1274.77	0.0243			1263.08	0.02445			1272.99	0.00675			1271.65	0.01055
			1275.77	0.00852			1264.07	0.02445			1273.99	0.00675			1272.65	0.0585
			1276.77	0.03758			1265.06	0.02445			1275	0.00675			1273.65	0.18003
			1277.77	0.06783			1266.05	0.02445			1276	0.00675			1274.65	0.16458
			1278.78	0.04555			1267.04	0.02445			1277	0.00675			1275.65	0.07346
			1279.78	0.01991			1268.03	0.02992			1278	0.00675			1276.65	0.02933
			1280.78	0.00479			1269.02	0.03724			1279	0.00675			1277.65	0.05367
			1281.78	0.00479			1270.01	0.04208			1280.01	0.00675			1278.65	0.04332
			1282.79	0.01151			1271	0.03592			1281.01	0.00675			1279.65	0.01944
			1283.79	0.11476			1271.99	0.02976			1282.01	0.00675			1280.65	0.01055
			1284.79	0.39852			1272.98	0.02445			1283.01	0.00675			1281.65	0.03326
			1285.79	0.6684			1273.97	0.02445			1284.01	0.00675			1282.65	0.07559
			1286.8	0.59049			1274.96	0.02445			1285.02	0.01215			1283.65	0.0779
			1287.8	0.08638			1275.95	0.02445			1286.02	0.04827			1284.65	0.05852
			1288.8	0.01898			1276.94	0.02445			1287.02	0.0625			1285.65	0.03529
			1289.8	0.03591			1277.93	0.05406			1288.02	0.01237			1286.65	0.01632
			1290.81	0.02314			1278.92	0.08963			1289.02	0.03903			1287.65	0.04232
			1291.81	0.00456			1279.91	0.04737			1290.03	0.0782			1288.64	0.10714
			1292.81	0.00364			1280.9	0.02445			1291.03	0.05221			1289.64	0.22454
			1293.81	0.00459			1281.89	0.02445			1292.03	0.0657			1290.64	0.24343
			1294.82	0.00479			1282.88	0.02445			1293.03	0.05633			1291.64	0.18418
			1295.82	0.00479			1283.87	0.02445			1294.03	0.02654			1292.64	0.29716
			1296.82	0.19186			1284.86	0.02445			1295.04	0.00675			1293.64	0.45126
			1297.82	0.26857			1285.85	0.02445			1296.04	0.00675			1294.64	0.26743
			1298.83	0.11164			1286.84	0.02445			1297.04	0.00675			1295.64	0.04261
			1299.83	0.00479			1287.83	0.02445			1298.04	0.00675			1296.64	0.00929
			1300.83	0.00479			1288.82	0.02445			1299.04	0.02332			1297.64	0.00793
			1301.83	0.00479			1289.81	0.02445			1300.05	0.14695			1298.64	0.00899
			1302.84	0.00479			1290.8	0.03775			1301.05	0.50254			1299.64	0.01004
			1303.84	0.00479			1291.79	0.05424			1302.05	1.33436			1300.64	0.01055
			1304.84	0.00479			1292.78	0.05298			1303.05	1.68369			1301.64	0.01055
			1305.85	0.00479			1293.77	0.03606			1304.05	0.55899			1302.64	0.01055
			1306.85	0.00479			1294.76	0.17474			1305.05	0.00675			1303.64	0.01055
			1307.85	0.00696			1295.75	0.74793			1306.06	0.00675			1304.64	0.01055
			1308.85	0.04393			1296.74	1.29817			1307.06	0.00675			1305.64	0.01055
			1309.86	0.25936			1297.73	1.74995			1308.06	0.00675			1306.64	0.01055
			1310.86	0.44944			1298.72	2.19559			1309.06	0.00675			1307.64	0.01055
			1311.86	0.34474			1299.71	2.03328			1310.06	0.00675			1308.64	0.01055
			1312.86	0.19242			1300.7	1.85174			1311.07	0.00675			1309.64	0.01055
			1313.87	0.05435			1301.69	1.72723			1312.07	0.00675			1310.64	0.01055
			1314.87	0.00479			1302.68	1.4439			1313.07	0.00675			1311.64	0.01055
			1315.87	0.00479			1303.67	1.58261			1314.07	0.00675			1312.64	0.01699
			1316.87	0.00479			1304.66	1.05465			1315.07	0.00675			1313.64	0.05554
			1317.88	0.00479			1305.65	0.48571			1316.08	0.00675			1314.64	0.10124
			1318.88	0.00479			1306.64	0.27161			1317.08	0.00675			1315.64	0.11401
			1319.88	0.01253			1307.63	0.16807			1318.08	0.00675			1316.64	0.07839
			1320.88	0.03312			1308.62	0.0643			1319.08	0.00675			1317.64	0.02885
			1321.89	0.02597			1309.61	0.04113			1320.08	0.00675			1318.64	0.01055
			1322.89	0.00479			1310.6	0.10495			1321.09	0.00675			1319.64	0.01055
			1323.89	0.00479			1311.59	0.37991			1322.09	0.00675			1320.64	0.01055
			1324.89	0.00479			1312.58	0.50899			1323.09	0.00675			1321.64	0.01055
			1325.9	0.00479			1313.57	0.36651			1324.09	0.00675			1322.64	0.02623
			1326.9	0.00479			1314.56	0.21515			1325.09	0.00675			1323.64	0.05027
			1327.9	0.00479			1315.55	0.10407			1326.1	0.00675			1324.64	0.05788
			1328.9	0.00479			1316.54	0.64357			1327.1	0.00675			1325.64	0.02964
			1329.91	0.00479			1317.53	1.58801			1328.1	0.02103			1326.64	0.01055
			1330.91	0.00479			1318.52	0.44898			1329.1	0.06554			1327.64	0.01055
			1331.91	0.03166			1319.51	0.71031			1330.1	0.08436			1328.64	0.01055
			1332.91	0.09469			1320.5	0.60099			1331.11	0.07192			1329.64	0.03027
			1333.92	0.10059			1321.49	0.62029			1332.11	0.05629			1330.64	0.0542
			1334.92	0.04707			1322.48	0.66099			1333.11	0.01448			1331.64	0.03396
			1335.92	0.02516			1323.47	0.83661			1334.11	0.2146			1332.64	0.00969
			1336.92	0.09729			1324.46	1.12763			1335.11	0.41471			1333.64	0.00811
			1337.93	0.13608			1325.45	1.07715			1336.12	0.3774			1334.63	0.00833
			1338.93	0.05643			1326.44	0.67063			1337.12	0.0741			1335.63	0.02634
			1339.93	0.03132			1327.43	0.1649			1338.12	0.00533			1336.63	0.05342
			1340.93	0.10678			1328.42	0.18854			1339.12	0.03689			1337.63	0.15904
			1341.94	0.14357			1329.41	0.37316			1340.12	0.07451			1338.63	0.28305
			1342.94	0.06632			1330.4	0.2506			1341.13	0.11736			1339.63	0.33379
			1343.94	0.02042			1331.39	0.08884			1342.13	0.11798			1340.63	0.35461
			1344.94	0.03275			1332.38	0.02445			1343.13	0.04276			1341.63	0.22133
			1345.95	0.03328			1333.37	0.02445			1344.13	0.02507			1342.63	0.04797
			1346.95	0.01411			1334.36	0.02445			1345.13	0.06023			1343.63	0.01055
			1347.95	0.00479			1335.35	0.07012			1346.14	0.05617			1344.63	0.01055
			1348.95	0.00479			1336.34	0.22772			1347.14	0.02744			1345.63	0.02835
			1349.96	0.00479			1337.33	0.34657			1348.14	0.00675			1346.63	0.05203
			1350.96	0.00479			1338.32	0.14189			1349.14	0.00675			1347.63	0.04147
			1351.96	0.00479			1339.31	0.02445			1350.14	0.00675			1348.63	0.01828
			1352.96	0.00479			1340.3	0.02445			1351.14	0.00675			1349.63	0.01055
			1353.97	0.00479			1341.29	0.02445			1352.15	0.00675			1350.63	0.01055
			1354.97	0.00444			1342.28	0.18065			1353.15	0.00675			1351.63	0.16864
			1355.97	0.00362			1343.27	0.16851			1354.15	0.09186			1352.63	0.34097
			1356.97	0.00337			1344.26	0.05016			1355.15	0.19093			1353.63	0.2151
			1357.98	0.0042			1345.25	0.02445			1356.15	0.1026			1354.63	0.0546
			1358.98	0.00479			1346.24	0.02502			1357.16	0.00845			1355.63	0.01055
			1359.98	0.00479			1347.23	0.03318			1358.16	0.0527			1356.63	0.01055
			1360.98	0.0206			1348.22	0.06606			1359.16	0.07267			1357.63	0.04836
			1361.99	0.0549			1349.21	0.09765			1360.16	0.02763			1358.63	0.09792
			1362.99	0.05669			1350.2	0.08164			1361.16	0.00675			1359.63	0.07086
			1363.99	0.02185			1351.19	0.05538			1362.17	0.00675			1360.63	0.02773
			1364.99	0.00479			1352.18	0.05197			1363.17	0.00675			1361.63	0.08786
			1366	0.02274			1353.17	0.04116			1364.17	0.00675			1362.63	0.08717
			1367	0.03515			1354.16	0.03034			1365.17	0.00675			1363.63	0.04862
			1368	0.0196			1355.15	0.02445			1366.17	0.00675			1364.63	0.01415
			1369	0.00479			1356.14	0.02445			1367.18	0.00675			1365.63	0.01055
			1370.01	0.00479			1357.13	0.02445			1368.18	0.00675			1366.63	0.01908
			1371.01	0.00479			1358.12	0.02445			1369.18	0.00675			1367.63	0.04184
			1372.01	0.00479			1359.11	0.02445			1370.18	0.00675			1368.63	0.06631
			1373.01	0.00479			1360.1	0.02445			1371.18	0.00675			1369.63	0.06932
			1374.02	0.00479			1361.09	0.02445			1372.19	0.00675			1370.63	0.05136
			1375.02	0.00479			1362.08	0.02445			1373.19	0.00675			1371.63	0.01088
			1376.02	0.00479			1363.07	0.02445			1374.19	0.00675			1372.63	0.01055
			1377.02	0.00479			1364.06	0.02445			1375.19	0.02876			1373.63	0.01055
			1378.03	0.00479			1365.05	0.02445			1376.19	0.09293			1374.63	0.01055
			1379.03	0.00479			1366.04	0.04872			1377.2	0.16931			1375.63	0.0178
			1380.03	0.00479			1367.03	0.11371			1378.2	0.15708			1376.63	0.05374
			1381.03	0.00479			1368.02	0.16998			1379.2	0.07097			1377.63	0.09702
			1382.04	0.00479			1369.01	0.09777			1380.2	0.00675			1378.63	0.08684
			1383.04	0.00479			1370	0.02555			1381.2	0.00675			1379.63	0.04241
			1384.04	0.00479			1370.99	0.02445			1382.21	0.01722			1380.62	0.01055
			1385.04	0.01929			1371.98	0.02445			1383.21	0.06804			1381.62	0.01055
			1386.05	0.16512			1372.97	0.02445			1384.21	0.0738			1382.62	0.0233
			1387.05	0.16581			1373.96	0.02445			1385.21	0.06866			1383.62	0.05069
			1388.05	0.00479			1374.95	0.02144			1386.21	0.0444			1384.62	0.04633
			1389.05	0.00479			1375.94	0.02297			1387.22	0.02013			1385.62	0.02261
			1390.06	0.00479			1376.93	0.05152			1388.22	0.00675			1386.62	0.01055
			1391.06	0.00479			1377.92	0.04974			1389.22	0.01097			1387.62	0.01055
			1392.06	0.00434			1378.91	0.02968			1390.22	0.04228			1388.62	0.01055
			1393.06	0.00338			1379.9	0.02445			1391.22	0.0736			1389.62	0.11165
			1394.07	0.00338			1380.89	0.04436			1392.22	0.31171			1390.62	0.3263
			1395.07	0.0043			1381.88	0.13526			1393.23	0.37211			1391.62	0.28884
			1396.07	0.00479			1382.87	0.20693			1394.23	0.13609			1392.62	0.10691
			1397.07	0.00479			1383.86	0.35727			1395.23	0.00675			1393.62	0.05051
			1398.08	0.00479			1384.85	0.82646			1396.23	0.00675			1394.62	0.01583
			1399.08	0.00479			1385.84	0.90562			1397.23	0.00675			1395.62	0.0647
			1400.08	0.00479			1386.83	0.63152			1398.24	0.00675			1396.62	0.26477
			1401.08	0.00479			1387.82	0.75127			1399.24	0.2203			1397.62	0.46485
			1402.09	0.00479			1388.81	0.70196			1400.24	0.10548			1398.62	0.28633
			1403.09	0.00479			1389.8	0.29799			1401.24	0.00675			1399.62	0.03362
			1404.09	0.00479			1390.79	0.02445			1402.24	0.00675			1400.62	0.01055
			1405.09	0.00544			1391.78	0.02445			1403.25	0.03144			1401.62	0.01055
			1406.1	0.02413			1392.77	0.02445			1404.25	0.07474			1402.62	0.00784
			1407.1	0.04282			1393.76	0.03098			1405.25	0.04349			1403.62	0.00455
			1408.1	0.01907			1394.75	0.04543			1406.25	0.00675			1404.62	0.00721
			1409.1	0.00479			1395.74	0.10401			1407.25	0.00675			1405.62	0.01036
			1410.11	0.00479			1396.73	0.27186			1408.26	0.00675			1406.62	0.01055
			1411.11	0.00479			1397.72	0.35737			1409.26	0.00675			1407.62	0.01055
			1412.11	0.00479			1398.71	0.32233			1410.26	0.00675			1408.62	0.09795
			1413.11	0.00479			1399.7	0.22309			1411.26	0.00675			1409.62	0.21785
			1414.12	0.03653			1400.69	0.04287			1412.26	0.03198			1410.62	0.29664
			1415.12	0.06876			1401.68	0.40481			1413.27	0.13284			1411.62	0.47326
			1416.12	0.02901			1402.67	0.8285			1414.27	0.15702			1412.62	0.79809
			1417.12	0.02087			1403.66	0.6565			1415.27	0.10564			1413.62	0.59236
			1418.13	0.0548			1404.65	0.32295			1416.27	0.03542			1414.62	0.24565
			1419.13	0.06983			1405.64	0.12137			1417.27	0.01291			1415.62	0.03018
			1420.13	0.03119			1406.63	0.11527			1418.28	0.04633			1416.62	0.0172
			1421.13	0.00479			1407.62	0.17982			1419.28	0.07503			1417.62	0.04181
			1422.14	0.00479			1408.61	0.23025			1420.28	0.03755			1418.62	0.05887
			1423.14	0.00479			1409.6	0.12726			1421.28	0.00675			1419.62	0.06028
			1424.14	0.00479			1410.59	0.05269			1422.28	0.00675			1420.62	0.04796
			1425.14	0.00479			1411.58	0.08338			1423.29	0.00675			1421.62	0.01784
			1426.15	0.02138			1412.57	0.06403			1424.29	0.00675			1422.62	0.01055
			1427.15	0.03275			1413.56	0.02445			1425.29	0.00675			1423.62	0.01055
			1428.15	0.01455			1414.55	0.02445			1426.29	0.00675			1424.62	0.01055
			1429.15	0.01391			1415.54	0.03602			1427.29	0.00675			1425.62	0.01055
			1430.16	0.03281			1416.53	0.13858			1428.3	0.00675			1426.61	0.01055
			1431.16	0.03847			1417.52	0.26319			1429.3	0.00675			1427.61	0.01055
			1432.16	0.04099			1418.51	0.56402			1430.3	0.00675			1428.61	0.01055
			1433.16	0.02372			1419.5	0.95701			1431.3	0.00675			1429.61	0.01055
			1434.17	0.00479			1420.49	1.11516			1432.3	0.00675			1430.61	0.03082
			1435.17	0.06606			1421.48	0.96632			1433.31	0.00675			1431.61	0.05217
			1436.17	0.50035			1422.47	0.87783			1434.31	0.00675			1432.61	0.04823
			1437.17	0.87541			1423.46	1.71623			1435.31	0.00675			1433.61	0.03384
			1438.18	0.46708			1424.45	2.65709			1436.31	0.00675			1434.61	0.01944
			1439.18	0.06559			1425.44	2.31636			1437.31	0.00675			1435.61	0.01055
			1440.18	0.05123			1426.43	1.57568			1438.31	0.00675			1436.61	0.01263
			1441.18	0.04907			1427.42	1.46233			1439.32	0.00675			1437.61	0.03554
			1442.19	0.03716			1428.41	1.58883			1440.32	0.00675			1438.61	0.0593
			1443.19	0.11625			1429.4	1.53309			1441.32	0.00675			1439.61	0.45779
			1444.19	0.20681			1430.39	1.89339			1442.32	0.00675			1440.61	0.86403
			1445.19	0.20908			1431.38	2.47885			1443.32	0.19992			1441.61	1.00214
			1446.2	0.1351			1432.37	2.614			1444.33	0.60484			1442.61	1.33644
			1447.2	0.28727			1433.36	2.13013			1445.33	0.65075			1443.61	2.60574
			1448.2	1.09943			1434.35	5.00162			1446.33	0.26498			1444.61	3.14339
			1449.2	0.71516			1435.34	10.8151			1447.33	0.18532			1445.61	1.77932
			1450.21	0.09224			1436.33	8.90526			1448.33	0.76921			1446.61	0.74524
			1451.21	1.07045			1437.32	6.95472			1449.34	0.84363			1447.61	1.66861
			1452.21	2.76062			1438.31	8.14278			1450.34	0.40931			1448.61	2.46583
			1453.21	2.6629			1439.3	6.69102			1451.34	0.53489			1449.61	2.16267
			1454.22	2.18363			1440.29	4.55732			1452.34	1.99514			1450.61	1.3271
			1455.22	1.4856			1441.28	4.09142			1453.34	2.71786			1451.61	0.85279
			1456.22	0.81357			1442.27	4.77568			1454.35	3.5093			1452.61	0.99015
			1457.22	0.64905			1443.26	6.10907			1455.35	4.30415			1453.61	0.70524
			1458.23	0.93189			1444.25	7.18958			1456.35	5.81946			1454.61	0.16496
			1459.23	0.75975			1445.24	8.38991			1457.35	7.87014			1455.61	0.3982
			1460.23	0.59195			1446.23	7.47818			1458.35	7.86735			1456.61	1.16489
			1461.23	0.4734			1447.22	6.88893			1459.36	6.32732			1457.61	1.05281
			1462.24	0.3757			1448.21	6.66228			1460.36	3.31347			1458.61	1.21535
			1463.24	0.69254			1449.2	6.81633			1461.36	0.83573			1459.61	1.80808
			1464.24	1.12301			1450.19	6.5118			1462.36	0.29649			1460.61	1.4276
			1465.24	0.78976			1451.18	4.03841			1463.36	1.60162			1461.61	0.93155
			1466.25	0.19619			1452.17	4.19919			1464.37	3.31154			1462.61	1.37159
			1467.25	0.07402			1453.16	4.39533			1465.37	2.82478			1463.61	1.63917
			1468.25	0.00605			1454.15	3.06924			1466.37	1.29827			1464.61	1.79567
			1469.25	0.00479			1455.14	3.27116			1467.37	0.84479			1465.61	1.85739
			1470.26	0.02716			1456.13	4.54519			1468.37	0.47984			1466.61	1.37838
			1471.26	0.12707			1457.12	4.88748			1469.38	1.31592			1467.61	0.57605
			1472.26	0.50121			1458.11	4.82834			1470.38	1.85492			1468.61	0.16907
			1473.27	1.33673			1459.1	5.05072			1471.38	1.84443			1469.61	0.06062
			1474.27	2.22222			1460.09	5.74987			1472.38	1.88991			1470.61	0.06004
			1475.27	2.3089			1461.08	6.04884			1473.38	1.67017			1471.61	0.02384
			1476.27	1.1345			1462.07	5.74825			1474.39	1.42092			1472.6	0.20813
			1477.28	1.58812			1463.06	5.26444			1475.39	1.14069			1473.6	0.40459
			1478.28	2.28798			1464.05	5.11178			1476.39	1.24685			1474.6	0.34667
			1479.28	2.29387			1465.04	4.73604			1477.39	1.6515			1475.6	0.27218
			1480.28	1.56385			1466.03	4.21776			1478.39	1.37927			1476.6	0.12826
			1481.29	0.48803			1467.02	3.93177			1479.39	1.49574			1477.6	0.09676
			1482.29	0.13933			1468.01	4.57498			1480.4	2.00332			1478.6	0.07008
			1483.29	0.07028			1469	3.86798			1481.4	1.89128			1479.6	0.05909
			1484.29	0.00479			1469.99	4.61224			1482.4	1.1062			1480.6	0.0484
			1485.3	0.00479			1470.98	5.53522			1483.4	0.58116			1481.6	0.02103
			1486.3	0.00479			1471.97	5.08558			1484.4	0.09862			1482.6	0.02537
			1487.3	0.00479			1472.96	5.68036			1485.41	0.07192			1483.6	0.0779
			1488.3	0.00479			1473.95	6.01143			1486.41	0.18127			1484.6	0.09816
			1489.31	0.00479			1474.94	5.75871			1487.41	0.15089			1485.6	0.06885
			1490.31	0.00479			1475.93	5.47385			1488.41	0.04855			1486.6	0.06782
			1491.31	0.00479			1476.92	5.70006			1489.41	0.00675			1487.6	0.06679
			1492.31	0.00479			1477.91	5.61658			1490.42	0.00675			1488.6	0.49215
			1493.32	0.00479			1478.9	5.73253			1491.42	0.00675			1489.6	0.88174
			1494.32	0.00479			1479.89	5.92984			1492.42	0.18981			1490.6	0.48053
			1495.32	0.00479			1480.88	5.95934			1493.42	0.47011			1491.6	0.07931
			1496.32	0.00479			1481.87	6.05337			1494.42	0.48269			1492.6	0.01055
			1497.33	0.00479			1482.86	5.69722			1495.43	0.13785			1493.6	0.01055
			1498.33	0.00479			1483.85	5.39686			1496.43	0.0639			1494.6	0.01055
			1499.33	0.00479			1484.84	5.10438			1497.43	0.22853			1495.6	0.01055
			1500.33	0.00479			1485.83	3.1418			1498.43	0.42605			1496.6	0.01055
			1501.34	0.00479			1486.82	1.63749			1499.43	0.30569			1497.6	0.03532
			1502.34	0.04011			1487.81	0.86493			1500.44	0.04363			1498.6	0.14503
			1503.34	0.07039			1488.8	0.36813			1501.44	0.00675			1499.6	0.68812
			1504.34	0.02505			1489.79	0.18568			1502.44	0.00675			1500.6	0.95827
			1505.35	0.00479			1490.78	0.02713			1503.44	0.00675			1501.6	0.45537
			1506.35	0.00479			1491.77	0.05742			1504.44	0.00675			1502.6	0.01055
			1507.35	0.00479			1492.76	0.09287			1505.45	0.14042			1503.6	0.01055
			1508.35	0.00479			1493.75	0.16908			1506.45	0.12826			1504.6	0.01055
			1509.36	0.00479			1494.74	0.2283			1507.45	0.1161			1505.6	0.06202
			1510.36	0.00479			1495.73	0.11511			1508.45	0.10394			1506.6	0.12902
			1511.36	0.02155			1496.72	0.02445			1509.45	0.15028			1507.6	0.16861
			1512.36	0.03917			1497.71	0.02445			1510.46	0.11801			1508.6	0.12494
			1513.37	0.02068			1498.7	0.02445			1511.46	0.07523			1509.6	0.08127
			1514.37	0.01239			1499.69	0.02592			1512.46	0.03916			1510.6	0.07046
			1515.37	0.03337			1500.68	0.03273			1513.46	0.01062			1511.6	0.06738
			1516.37	0.02751			1501.67	0.03954			1514.46	0.05128			1512.6	0.04416
			1517.38	0.01198			1502.66	0.04636			1515.47	0.13447			1513.6	0.0257
			1518.38	0.00479			1503.65	0.02445			1516.47	0.29476			1514.6	0.09876
			1519.38	0.00479			1504.64	0.02445			1517.47	0.25237			1515.6	0.16695
			1520.38	0.00479			1505.63	0.05331			1518.47	0.04018			1516.6	0.10315
			1521.39	0.00479			1506.62	0.08865			1519.47	0.00675			1517.59	0.17602
			1522.39	0.00479			1507.61	0.1316			1520.48	0.00675			1518.59	0.24872
			1523.39	0.00479			1508.6	0.18513			1521.48	0.00675			1519.59	0.16124
			1524.39	0.00479			1509.59	0.19195			1522.48	0.00675			1520.59	0.05989
			1525.4	0.03277			1510.58	0.44022			1523.48	0.00675			1521.59	0.01055
			1526.4	0.06483			1511.57	0.86747			1524.48	0.00675			1522.59	0.01055
			1527.4	0.04509			1512.56	0.05432			1525.48	0.00675			1523.59	0.04723
			1528.4	0.00895			1513.55	0.04306			1526.49	0.00675			1524.59	0.14223
			1529.41	0.01479			1514.54	0.05069			1527.49	0.00675			1525.59	0.15597
			1530.41	0.03594			1515.53	0.03601			1528.49	0.00675			1526.59	0.08609
			1531.41	0.02382			1516.52	0.02445			1529.49	0.00675			1527.59	0.04024
			1532.41	0.00622			1517.51	0.02445			1530.49	0.00675			1528.59	0.04274
			1533.42	0.00479			1518.5	0.02445			1531.5	0.00675			1529.59	0.04839
			1534.42	0.00847			1519.49	0.02445			1532.5	0.00675			1530.59	0.0184
			1535.42	0.02191			1520.48	0.02615			1533.5	0.00675			1531.59	0.01055
			1536.42	0.03389			1521.47	0.04421			1534.5	0.00675			1532.59	0.01055
			1537.43	0.0346			1522.46	0.06172			1535.5	0.00675			1533.59	0.01055
			1538.43	0.03531			1523.45	0.04553			1536.51	0.00675			1534.59	0.01055
			1539.43	0.02381			1524.44	0.02933			1537.51	0.03704			1535.59	0.03335
			1540.43	0.00747			1525.43	0.1166			1538.51	0.11548			1536.59	0.06086
			1541.44	0.00369			1526.42	0.24852			1539.51	0.16462			1537.59	0.05863
			1542.44	0.00451			1527.41	0.25723			1540.51	0.1992			1538.59	0.20493
			1543.44	0.00479			1528.4	0.06084			1541.52	0.18911			1539.59	0.55397
			1544.44	0.00479			1529.39	0.02445			1542.52	0.08379			1540.59	0.64236
			1545.45	0.00479			1530.38	0.02445			1543.52	0.00675			1541.59	0.33626
			1546.45	0.01927			1531.37	0.02445			1544.52	0.00675			1542.59	0.03492
			1547.45	0.06511			1532.36	0.02445			1545.52	0.00675			1543.59	0.03996
			1548.45	0.09778			1533.35	0.02445			1546.53	0.00675			1544.59	0.05013
			1549.46	0.054			1534.34	0.02445			1547.53	0.00675			1545.59	0.03186
			1550.46	0.0363			1535.33	0.02445			1548.53	0.00675			1546.59	0.01359
			1551.46	0.02787			1536.32	0.02445			1549.53	0.00675			1547.59	0.01055
			1552.46	0.01943			1537.31	0.02445			1550.53	0.00675			1548.59	0.02291
			1553.47	0.01099			1538.3	0.02445			1551.54	0.00675			1549.59	0.18091
			1554.47	0.00479			1539.29	0.02445			1552.54	0.00675			1550.59	0.33891
			1555.47	0.01475			1540.28	0.02445			1553.54	0.00675			1551.59	0.17129
			1556.47	0.15018			1541.27	0.02445			1554.54	0.27018			1552.59	0.01055
			1557.48	0.55006			1542.26	0.02445			1555.54	0.53612			1553.59	0.01055
			1558.48	0.81613			1543.25	0.02445			1556.55	0.39695			1554.59	0.01055
			1559.48	0.28327			1544.24	0.02445			1557.55	0.00675			1555.59	0.01473
			1560.48	0.05008			1545.23	0.02445			1558.55	0.00675			1556.59	0.04173
			1561.49	0.05205			1546.22	0.02445			1559.55	0.00675			1557.59	0.1548
			1562.49	0.01175			1547.21	0.02445			1560.55	0.00675			1558.59	0.67069
			1563.49	0.00479			1548.2	0.02467			1561.56	0.00675			1559.59	1.17635
			1564.49	0.00479			1549.19	0.04588			1562.56	0.00675			1560.59	0.61553
			1565.5	0.00479			1550.18	0.03645			1563.56	0.00675			1561.59	0.02688
			1566.5	0.00479			1551.17	0.02634			1564.56	0.0063			1562.59	0.01055
			1567.5	0.00479			1552.16	0.02445			1565.56	0.0039			1563.58	0.01055
			1568.5	0.00479			1553.15	0.02445			1566.56	0.02408			1564.58	0.07833
			1569.51	0.00479			1554.14	0.15805			1567.57	0.05719			1565.58	0.15986
			1570.51	0.00479			1555.13	0.41515			1568.57	0.05756			1566.58	0.09163
			1571.51	0.00479			1556.12	0.54603			1569.57	0.02518			1567.58	0.05258
			1572.51	0.00479			1557.11	0.28173			1570.57	0.02552			1568.58	0.08914
			1573.52	0.00479			1558.1	0.23486			1571.57	0.06909			1569.58	0.08511
			1574.52	0.00479			1559.09	0.46959			1572.58	0.04716			1570.58	0.08506
			1575.52	0.00479			1560.08	0.20983			1573.58	0.02253			1571.58	0.10218
			1576.52	0.00479			1561.07	0.51231			1574.58	0.06539			1572.58	0.05729
			1577.53	0.00479			1562.06	1.13998			1575.58	0.11744			1573.58	0.0124
			1578.53	0.00479			1563.05	0.99435			1576.58	0.29816			1574.58	0.08886
			1579.53	0.01123			1564.04	0.65804			1577.59	0.30009			1575.58	0.07908
			1580.53	0.03391			1565.03	0.51067			1578.59	0.06469			1576.58	0.02144
			1581.54	0.01837			1566.02	0.44472			1579.59	0.00675			1577.58	0.02567
			1582.54	0.00479			1567.01	0.66781			1580.59	0.00675			1578.58	0.04431
			1583.54	0.00479			1568	0.51395			1581.59	0.00675			1579.58	0.05267
			1584.54	0.08232			1568.99	0.23478			1582.6	0.00675			1580.58	0.02908
			1585.55	0.14184			1569.98	0.29981			1583.6	0.00675			1581.58	0.01055
			1586.55	0.07108			1570.97	0.791			1584.6	0.00675			1582.58	0.01076
			1587.55	0.02777			1571.96	1.20944			1585.6	0.00675			1583.58	0.04819
			1588.55	0.00541			1572.95	1.10548			1586.6	0.00675			1584.58	0.06092
			1589.56	0.00479			1573.94	1.00151			1587.61	0.09031			1585.58	0.02514
			1590.56	0.01047			1574.93	0.98965			1588.61	0.43775			1586.58	0.01055
			1591.56	0.02852			1575.92	0.96477			1589.61	0.7852			1587.58	0.01055
			1592.56	0.03109			1576.91	0.58526			1590.61	0.36662			1588.58	0.01055
			1593.57	0.02387			1577.9	0.50023			1591.61	0.00675			1589.58	0.01055
			1594.57	0.01665			1578.89	0.75924			1592.62	0.00675			1590.58	0.01055
			1595.57	0.00943			1579.88	0.22198			1593.62	0.06535			1591.58	0.01055
			1596.57	0.00479			1580.87	0.64812			1594.62	0.33381			1592.58	0.01055
			1597.58	0.00479			1581.86	0.75544			1595.62	0.46901			1593.58	0.01055
			1598.58	0.00479			1582.85	0.31535			1596.62	0.20956			1594.58	0.01055
			1599.58	0.02737			1583.84	0.24219			1597.63	0.40531			1595.58	0.01055
			1600.58	0.08016			1584.83	0.48937			1598.63	1.07609			1596.58	0.01055
			1601.59	0.13294			1585.82	0.91181			1599.63	1.26387			1597.58	0.01055
			1602.59	0.07794			1586.81	1.07954			1600.63	0.6894			1598.58	0.01055
			1603.59	0.01582			1587.8	1.0053			1601.63	0.11493			1599.58	0.01055
			1604.59	0.00479			1588.79	0.51919			1602.64	0.00675			1600.58	0.11895
			1605.6	0.028			1589.78	0.03309			1603.64	0.00675			1601.58	0.32624
			1606.6	0.03601			1590.77	0.13276			1604.64	0.00675			1602.58	0.32012
			1607.6	0.03671			1591.76	0.24303			1605.64	0.01095			1603.58	0.12819
			1608.6	0.03093			1592.75	0.31697			1606.64	0.07132			1604.58	0.01055
			1609.61	0.00838			1593.74	0.38007			1607.65	0.13521			1605.58	0.01055
			1610.61	0.04733			1594.73	0.63608			1608.65	0.08268			1606.58	0.01055
			1611.61	0.09794			1595.72	0.83761			1609.65	0.02227			1607.58	0.01055
			1612.61	0.06386			1596.71	0.61523			1610.65	0.26522			1608.58	0.01055
			1613.62	0.0187			1597.7	0.25121			1611.65	0.43197			1609.57	0.01055
			1614.62	0.01974			1598.69	0.09478			1612.65	0.1316			1610.57	0.01055
			1615.62	0.03359			1599.68	0.03767			1613.66	0.00675			1611.57	0.01055
			1616.62	0.01463			1600.67	0.02479			1614.66	0.00675			1612.57	0.13924
			1617.63	0.00197			1601.66	0.03593			1615.66	0.00675			1613.57	0.30144
			1618.63	0.03873			1602.65	0.04707			1616.66	0.00675			1614.57	0.5214
			1619.63	0.07824			1603.64	0.27543			1617.66	0.00675			1615.57	0.55123
			1620.63	0.05066			1604.63	0.5705			1618.67	0.00675			1616.57	0.17381
			1621.64	0.00479			1605.62	0.77606			1619.67	0.00675			1617.57	0.04155
			1622.64	0.00479			1606.61	0.58589			1620.67	0.00675			1618.57	0.09123
			1623.64	0.00479			1607.6	0.53678			1621.67	0.00675			1619.57	0.10754
			1624.64	0.00479			1608.59	0.57658			1622.67	0.00675			1620.57	0.0858
			1625.65	0.00479			1609.58	0.81859			1623.68	0.03613			1621.57	0.06259
			1626.65	0.00479			1610.57	0.59841			1624.68	0.08059			1622.57	0.03708
			1627.65	0.01939			1611.56	0.3563			1625.68	0.03527			1623.57	0.01157
			1628.65	0.03573			1612.55	0.1467			1626.68	0.02033			1624.57	0.09552
			1629.66	0.02317			1613.54	0.132			1627.68	0.20387			1625.57	0.08932
			1630.66	0.01061			1614.53	0.10172			1628.69	0.31585			1626.57	0.02496
			1631.66	0.00479			1615.52	0.07021			1629.69	0.17732			1627.57	0.01055
			1632.66	0.00479			1616.51	0.01775			1630.69	0.15205			1628.57	0.01055
			1633.67	0.00479			1617.5	0.04958			1631.69	0.15766			1629.57	0.01055
			1634.67	0.00479			1618.49	0.03199			1632.69	0.10617			1630.57	0.01055
			1635.67	0.00479			1619.48	0.01615			1633.7	0.05218			1631.57	0.01055
			1636.67	0.03035			1620.47	0.02445			1634.7	0.00675			1632.57	0.01055
			1637.68	0.06809			1621.46	0.02445			1635.7	0.07472			1633.57	0.01055
			1638.68	0.10583			1622.45	0.02445			1636.7	0.21434			1634.57	0.01055
			1639.68	0.07982			1623.44	0.02445			1637.7	0.25585			1635.57	0.01055
			1640.69	0.06232			1624.43	0.04599			1638.71	0.11829			1636.57	0.01055
			1641.69	0.04537			1625.42	0.35355			1639.71	0.06643			1637.57	0.2015
			1642.69	0.01565			1626.41	0.44947			1640.71	0.39407			1638.57	0.49944
			1643.69	0.00479			1627.4	0.12099			1641.71	0.74862			1639.57	0.39942
			1644.7	0.00479			1628.39	0.50418			1642.71	0.31751			1640.57	0.11993
			1645.7	0.00479			1629.38	1.29703			1643.72	0.03593			1641.57	0.06987
			1646.7	0.00479			1630.37	0.66935			1644.72	0.00675			1642.57	0.06987
			1647.7	0.00479			1631.36	0.07674			1645.72	0.00832			1643.57	0.06987
			1648.71	0.00976			1632.35	0.19065			1646.72	0.0493			1644.57	0.03836
			1649.71	0.02877			1633.34	0.25614			1647.72	0.08675			1645.57	0.02674
			1650.71	0.02812			1634.33	0.20696			1648.73	0.03945			1646.57	0.0486
			1651.71	0.01175			1635.32	0.16143			1649.73	0.00675			1647.57	0.04697
			1652.72	0.12656			1636.31	0.13199			1650.73	0.00675			1648.57	0.0262
			1653.72	0.34645			1637.3	0.10125			1651.73	0.00675			1649.57	0.01748
			1654.72	0.21829			1638.29	0.06382			1652.73	0.00675			1650.57	0.04566
			1655.72	0.05078			1639.28	0.0264			1653.73	0.00675			1651.57	0.14163
			1656.73	0.02244			1640.27	0.02445			1654.74	0.00675			1652.57	0.2991
			1657.73	0.00479			1641.26	0.02445			1655.74	0.00675			1653.57	0.20816
			1658.73	0.00479			1642.25	0.02445			1656.74	0.00675			1654.57	0.03509
			1659.73	0.02592			1643.24	0.02445			1657.74	0.02663			1655.56	0.01055
			1660.74	0.07443			1644.23	0.03407			1658.74	0.05646			1656.56	0.01055
			1661.74	0.10529			1645.22	0.06274			1659.75	0.04725			1657.56	0.01055
			1662.74	0.08798			1646.21	0.04064			1660.75	0.01868			1658.56	0.01055
			1663.74	0.05574			1647.2	0			1661.75	0.00675			1659.56	0.01055
			1664.75	0.00479			1648.19	0.00649			1662.75	0.00675			1660.56	0.01055
			1665.75	0.00479			1649.18	0.02019			1663.75	0.00526			1661.56	0.03326
			1666.75	0.00479			1650.17	0.03182			1664.76	0.00326			1662.56	0.10322
			1667.75	0.00479			1651.16	0.03831			1665.76	0.00492			1663.56	0.07176
			1668.76	0.00479			1652.15	0.03074			1666.76	0.04345			1664.56	0.03128
			1669.76	0.00479			1653.14	0.03585			1667.76	0.07237			1665.56	0.01055
			1670.76	0.00479			1654.13	0.10333			1668.76	0.03185			1666.56	0.01055
			1671.76	0.00448			1655.12	0.17081			1669.77	0.0343			1667.56	0.01055
			1672.77	0.00349			1656.11	0.12489			1670.77	0.10672			1668.56	0.01055
			1673.77	0.00354			1657.1	0.08904			1671.77	0.12975			1669.56	0.03131
			1674.77	0.00434			1658.09	0.05319			1672.77	0.04992			1670.56	0.05643
			1675.77	0.01457			1659.08	0.0436			1673.77	0.00675			1671.56	0.06411
			1676.78	0.03706			1660.07	0.02795			1674.78	0.00675			1672.56	0.07369
			1677.78	0.02712			1661.06	0.02445			1675.78	0.00675			1673.56	0.04354
			1678.78	0.06684			1662.05	0.03304			1676.78	0.00675			1674.56	0.01412
			1679.78	0.11793			1663.04	0.03711			1677.78	0.00675			1675.56	0.04269
			1680.79	0.07637			1664.03	0.02445			1678.78	0.00675			1676.56	0.08273
			1681.79	0.02089			1665.02	0.02445			1679.79	0.00675			1677.56	0.1047
			1682.79	0.00479			1666.01	0.02445			1680.79	0.00675			1678.56	0.10087
			1683.79	0.00479			1667	0.02733			1681.79	0.00675			1679.56	0.10837
			1684.8	0.00479			1667.99	0.03795			1682.79	0.00675			1680.56	0.09804
			1685.8	0.00479			1668.98	0.04857			1683.79	0.05362			1681.56	0.03035
			1686.8	0.00355			1669.97	0.05885			1684.8	0.16243			1682.56	0.01055
			1687.8	0.00335			1670.96	0.05967			1685.8	0.16508			1683.56	0.01055
			1688.81	0.00405			1671.95	0.06676			1686.8	0.05801			1684.56	0.01724
			1689.81	0.00475			1672.94	0.06911			1687.8	0.06315			1685.56	0.04306
			1690.81	0.00479			1673.93	0.05142			1688.8	0.05376			1686.56	0.11555
			1691.81	0.00479			1674.92	0.02634			1689.81	0.01307			1687.56	0.1342
			1692.82	0.00479			1675.91	0.02445			1690.81	0.00675			1688.56	0.05505
			1693.82	0.00479			1676.9	0.02445			1691.81	0.00675			1689.56	0.01055
			1694.82	0.00479			1677.89	0.03641			1692.81	0.00675			1690.56	0.01055
			1695.82	0.00222			1678.88	0.05358			1693.81	0.00675			1691.56	0.01055
			1696.83	0			1679.87	0.04222			1694.82	0.00675			1692.56	0.01055
			1697.83	0.00342			1680.86	0.02678			1695.82	0.02549			1693.56	0.01055
			1698.83	0.01787			1681.85	0.02445			1696.82	0.055			1694.56	0.13735
			1699.83	0.0598			1682.84	0.02445			1697.82	0.0606			1695.56	0.36685
			1700.84	0.04923			1683.83	0.02445			1698.82	0.02424			1696.56	0.26126
			1701.84	0.00516			1684.82	0.02445			1699.82	0.42656			1697.56	0.08512
			1702.84	0.00479			1685.81	0.02445			1700.83	1.23578			1698.56	0.01055
			1703.84	0.00728			1686.8	0.02445			1701.83	1.85298			1699.56	0.01055
			1704.85	0.02535			1687.79	0.03396			1702.83	1.06832			1700.56	0.01055
			1705.85	0.04923			1688.78	0.09133			1703.83	0.36574			1701.55	0.01055
			1706.85	0.04514			1689.77	0.13153			1704.83	0.12712			1702.55	0.01055
			1707.85	0.08364			1690.76	0.08126			1705.84	0.00675			1703.55	0.06018
			1708.86	0.18489			1691.75	0.12457			1706.84	0.00675			1704.55	0.12249
			1709.86	0.1968			1692.74	0.21694			1707.84	0.02189			1705.55	0.1848
			1710.86	0.05526			1693.73	0.16983			1708.84	0.04959			1706.55	0.26151
			1711.86	0.0241			1694.72	0.07412			1709.84	0.08331			1707.55	0.34786
			1712.87	0.00898			1695.71	0.13742			1710.85	0.15873			1708.55	0.26648
			1713.87	0.00479			1696.7	0.43081			1711.85	0.23415			1709.55	0.1075
			1714.87	0.00479			1697.69	0.34744			1712.85	0.15107			1710.55	0.01055
			1715.87	0.07582			1698.68	0.07756			1713.85	0.05105			1711.55	0.01055
			1716.88	0.15379			1699.67	0.12254			1714.85	0.00547			1712.55	0.01055
			1717.88	0.11524			1700.66	0.16723			1715.86	0.03493			1713.55	0.01055
			1718.88	0.07795			1701.65	0.06396			1716.86	0.07348			1714.55	0.04374
			1719.88	0.04774			1702.64	0.02445			1717.86	0.04834			1715.55	0.13634
			1720.89	0.01237			1703.63	0.02445			1718.86	0.01134			1716.55	0.16971
			1721.89	0.01071			1704.62	0.02445			1719.86	0.00675			1717.55	0.06139
			1722.89	0.03483			1705.61	0.02445			1720.87	0.00675			1718.55	0.03538
			1723.89	0.0654			1706.6	0.02445			1721.87	0.00675			1719.55	0.01055
			1724.9	0.07958			1707.59	0.02445			1722.87	0.00675			1720.55	0.01055
			1725.9	0.02741			1708.58	0.05609			1723.87	0.00675			1721.55	0.01055
			1726.9	0.01465			1709.57	0.18153			1724.87	0.00675			1722.55	0.01055
			1727.9	0.03183			1710.56	0.17749			1725.88	0.00675			1723.55	0.01055
			1728.91	0.02538			1711.55	0.10145			1726.88	0.00675			1724.55	0.02872
			1729.91	0.00479			1712.54	0.06051			1727.88	0.00675			1725.55	0.05589
			1730.91	0.00479			1713.53	0.05299			1728.88	0.00675			1726.55	0.06321
			1731.91	0.01276			1714.52	0.10604			1729.88	0.00675			1727.55	0.0368
			1732.92	0.04693			1715.51	0.2213			1730.89	0.03684			1728.55	0.02737
			1733.92	0.05293			1716.5	0.23029			1731.89	0.06929			1729.55	0.04664
			1734.92	0.02233			1717.49	0.13787			1732.89	0.06832			1730.55	0.06591
			1735.92	0.00904			1718.48	0.04544			1733.89	0.01795			1731.55	0.08518
			1736.93	0.01829			1719.47	0.12825			1734.89	0.00675			1732.55	0.10445
			1737.93	0.02753			1720.46	0.28578			1735.9	0.00675			1733.55	0.01055
			1738.93	0.02766			1721.45	0.34614			1736.9	0.00675			1734.55	0.01055
			1739.93	0.01011			1722.44	0.2615			1737.9	0.00675			1735.55	0.04342
			1740.94	0.00479			1723.43	0.12763			1738.9	0.00675			1736.55	0.09507
			1741.94	0.00479			1724.42	0.02445			1739.9	0.00675			1737.55	0.08482
			1742.94	0.0119			1725.41	0.02445			1740.9	0.02165			1738.55	0.0508
			1743.94	0.02489			1726.4	0.02445			1741.91	0.05314			1739.55	0.06194
			1744.95	0.03309			1727.39	0.02445			1742.91	0.0625			1740.55	0.06661
			1745.95	0.03533			1728.38	0.02445			1743.91	0.02966			1741.55	0.0365
			1746.95	0.02038			1729.37	0.03229			1744.91	0.01495			1742.55	0.01055
			1747.95	0.00572			1730.36	0.10284			1745.91	0.04721			1743.55	0.01055
			1748.96	0.0234			1731.35	0.26994			1746.92	0.06707			1744.55	0.01055
			1749.96	0.03678			1732.34	0.35961			1747.92	0.02935			1745.55	0.01055
			1750.96	0.01913			1733.33	0.41451			1748.92	0.00675			1746.55	0.01055
			1751.96	0.00479			1734.32	0.44868			1749.92	0.00675			1747.54	0.01055
			1752.97	0.00479			1735.31	0.46829			1750.92	0.00675			1748.54	0.02961
			1753.97	0.00479			1736.3	0.28303			1751.93	0.00675			1749.54	0.05321
			1754.97	0.02968			1737.29	0.10897			1752.93	0.00675			1750.54	0.08768
			1755.97	0.11296			1738.28	0.03987			1753.93	0.00675			1751.54	0.15722
			1756.98	0.07139			1739.27	0.02445			1754.93	0.00675			1752.54	0.18776
			1757.98	0.01198			1740.26	0.02445			1755.93	0.00675			1753.54	0.07296
			1758.98	0.01704			1741.25	0.02445			1756.94	0.25722			1754.54	0.01055
			1759.98	0.03296			1742.24	0.02445			1757.94	0.60473			1755.54	0.01055
			1760.99	0.03354			1743.23	0.02445			1758.94	0.59576			1756.54	0.01966
			1761.99	0.01609			1744.22	0.0426			1759.94	0.21743			1757.54	0.03406
			1762.99	0.01374			1745.21	0.02729			1760.94	0.00675			1758.54	0.13694
			1763.99	0.03839			1746.2	0.02445			1761.95	0.00675			1759.54	0.31972
			1765	0.02324			1747.19	0.02445			1762.95	0.01785			1760.54	0.26554
			1766	0.00779			1748.18	0.02445			1763.95	0.0883			1761.54	0.06792
			1767	0.00479			1749.17	0.02445			1764.95	0.12466			1762.54	0.03451
			1768	0.00479			1750.16	0.1413			1765.95	0.06159			1763.54	0.01055
			1769.01	0.00479			1751.15	0.30063			1766.96	0.00675			1764.54	0.01055
			1770.01	0.00479			1752.14	0.35421			1767.96	0.00675			1765.54	0.01055
			1771.01	0.00479			1753.13	0.19733			1768.96	0.00675			1766.54	0.01055
			1772.01	0.00479			1754.12	0.04044			1769.96	0.00675			1767.54	0.01055
			1773.02	0.00479			1755.11	0.02445			1770.96	0.02073			1768.54	0.01055
			1774.02	0.00904			1756.1	0.02445			1771.97	0.05478			1769.54	0.01055
			1775.02	0.02312			1757.09	0.02445			1772.97	0.08037			1770.54	0.01055
			1776.02	0.0372			1758.08	0.02445			1773.97	0.03972			1771.54	0.01055
			1777.03	0.02007			1759.07	0.02445			1774.97	0.00675			1772.54	0.00561
			1778.03	0.00479			1760.06	0.02445			1775.97	0.00675			1773.54	0
			1779.03	0.00479			1761.05	0.02445			1776.98	0.00675			1774.54	0.00508
			1780.03	0.00479			1762.04	0.02445			1777.98	0.00675			1775.54	0.01033
			1781.04	0.08891			1763.03	0.02445			1778.98	0.00675			1776.54	0.01055
			1782.04	0.18166			1764.02	0.02445			1779.98	0.00675			1777.54	0.01055
			1783.04	0.13669			1765.01	0.02445			1780.98	0.00675			1778.54	0.03389
			1784.04	0.0159			1766	0.02445			1781.99	0.00675			1779.54	0.11754
			1785.05	0.01486			1766.99	0.02445			1782.99	0.00675			1780.54	0.10875
			1786.05	0.03551			1767.98	0.02445			1783.99	0.00675			1781.54	0.03249
			1787.05	0.03551			1768.97	0.05389			1784.99	0.00675			1782.54	0.01055
			1788.05	0.03551			1769.96	0.08079			1785.99	0.00675			1783.54	0.01055
			1789.06	0.03227			1770.95	0.03049			1786.99	0.00675			1784.54	0.01055
			1790.06	0.01554			1771.94	0.02445			1788	0.00675			1785.54	0.01055
			1791.06	0.00479			1772.93	0.02445			1789	0.00675			1786.54	0.01055
			1792.06	0.00479			1773.92	0.02445			1790	0.00675			1787.54	0.01055
			1793.07	0.00479			1774.91	0.02445			1791	0.00675			1788.54	0.01055
			1794.07	0.00479			1775.9	0.02445			1792	0.00675			1789.54	0.01055
			1795.07	0.00479			1776.89	0.02445			1793.01	0.00675			1790.54	0.02739
			1796.07	0.00479			1777.88	0.02445			1794.01	0.00675			1791.54	0.07919
			1797.08	0.00479			1778.87	0.02445			1795.01	0.0167			1792.53	0.0942
			1798.08	0.00479			1779.86	0.02445			1796.01	0.05497			1793.53	0.0349
			1799.08	0.00479			1780.85	0.02445			1797.01	0.07776			1794.53	0.02993
			1800.08	0.00479			1781.84	0.02445			1798.02	0.04435			1795.53	0.05723
			1801.09	0.00479			1782.83	0.02445			1799.02	0.01094			1796.53	0.04901
			1802.09	0.00479			1783.82	0.02445			1800.02	0.00675			1797.53	0.01055
			1803.09	0.00479			1784.81	0.02445			1801.02	0.00675			1798.53	0.01055
			1804.09	0.00479			1785.8	0.02445			1802.02	0.00675			1799.53	0.01055
			1805.1	0.00479			1786.79	0.02445			1803.03	0.00675			1800.53	0.01055
			1806.1	0.00479			1787.78	0.02445			1804.03	0.00675			1801.53	0.01055

## Sheet: Supplementary Fig 5
Supplementary Figure 5		alpha-Gb3Cer [M+H]+	wavenumber [cm-1]	normalized intensity		alpha-Gb3Cer [M+Na]+	wavenumber [cm-1]	normalized intensity
			900.558	1.61191			898.559	0.86434
			901.557	1.45827			899.551	0.86669
			902.556	1.32336			900.542	0.86905
			903.555	1.56635			901.534	0.89912
			904.554	1.49513			902.525	0.93053
			905.553	1.04035			903.516	0.96576
			906.552	0.48526			904.508	1.0373
			907.551	0.22632			905.499	1.0863
			908.55	0.22632			906.491	1.04215
			909.549	0.22632			907.482	1.05776
			910.548	0.22632			908.473	1.13269
			911.547	0.25458			909.465	1.1633
			912.546	0.28847			910.456	1.14069
			913.545	0.49752			911.448	1.14617
			914.545	1.00132			912.439	1.16571
			915.544	0.9599			913.43	1.15716
			916.543	0.59822			914.422	1.07854
			917.542	0.66097			915.413	0.98286
			918.541	1.04261			916.405	0.87835
			919.54	1.69081			917.396	0.9842
			920.539	1.50751			918.387	1.13654
			921.538	0.63759			919.379	1.15836
			922.537	0.34529			920.37	0.99244
			923.536	0.77421			921.362	0.92789
			924.535	1.10912			922.353	0.94892
			925.534	0.91232			923.344	0.94044
			926.533	0.64313			924.336	0.85835
			927.532	0.4153			925.327	0.78533
			928.532	0.26689			926.319	0.79045
			929.531	0.80944			927.31	0.92136
			930.53	1.28309			928.301	1.05521
			931.529	0.97938			929.293	0.99987
			932.528	0.51905			930.284	0.94035
			933.527	1.06504			931.276	0.96337
			934.526	1.89528			932.267	1.04838
			935.525	2.05788			933.258	1.04009
			936.524	1.53984			934.25	0.9174
			937.523	1.00014			935.241	0.99858
			938.522	0.57468			936.233	1.1521
			939.521	0.2817			937.224	1.12711
			940.52	1.03972			938.215	1.0177
			941.519	1.82537			939.207	0.89094
			942.518	2.55133			940.198	0.79856
			943.518	2.66478			941.19	0.83591
			944.517	1.54884			942.181	0.87595
			945.516	1.41719			943.172	0.84047
			946.515	2.87811			944.164	0.82815
			947.514	3.79515			945.155	0.85647
			948.513	4.48711			946.147	0.88004
			949.512	5.11187			947.138	0.92906
			950.511	5.40526			948.129	0.92993
			951.51	5.44245			949.121	0.90249
			952.509	3.39868			950.112	0.88802
			953.508	1.65523			951.104	0.93148
			954.507	1.2994			952.095	1.06912
			955.506	0.90758			953.086	1.11712
			956.505	1.28669			954.078	0.98529
			957.504	1.76966			955.069	0.91546
			958.504	1.70049			956.061	0.92197
			959.503	1.65158			957.052	0.91339
			960.502	2.30263			958.043	0.94917
			961.501	3.68847			959.035	1.09767
			962.5	8.15987			960.026	1.23021
			963.499	10.4611			961.017	1.14334
			964.498	5.72449			962.009	0.96496
			965.497	1.81119			963	0.92404
			966.496	1.07743			963.992	0.93744
			967.495	1.84601			964.983	1.13373
			968.494	2.5646			965.974	1.45291
			969.493	2.13177			966.966	1.50421
			970.492	1.48882			967.957	1.26872
			971.491	2.71729			968.949	1.08055
			972.491	6.12736			969.94	2.26764
			973.49	10.6968			970.931	3.90453
			974.489	20.5067			971.923	5.8698
			975.488	29.0441			972.914	7.59418
			976.487	28.523			973.906	6.16428
			977.486	27.4022			974.897	3.43491
			978.485	30.3961			975.888	2.03986
			979.484	32.3226			976.88	2.07198
			980.483	27.5225			977.871	2.37633
			981.482	20.9425			978.863	2.14191
			982.481	17.0845			979.854	2.72236
			983.48	16.3772			980.845	4.21587
			984.479	17.9261			981.837	5.25019
			985.478	19.5405			982.828	5.30512
			986.477	28.3133			983.82	4.17525
			987.477	38.0196			984.811	3.37229
			988.476	47.4439			985.802	3.00157
			989.475	56.7972			986.794	2.30108
			990.474	51.0226			987.785	3.04477
			991.473	40.1436			988.777	6.26142
			992.472	36.0005			989.768	10.5713
			993.471	33.6663			990.759	14.1899
			994.47	26.8207			991.751	17.0829
			995.469	21.9815			992.742	18.6508
			996.468	22.7459			993.734	15.889
			997.467	22.1399			994.725	10.6684
			998.466	20.1033			995.716	6.61899
			999.465	23.2045			996.708	3.49896
			1000.46	28.8478			997.699	2.07394
			1001.46	31.8037			998.691	0.86875
			1002.46	28.2698			999.682	0.81485
			1003.46	17.1773			1000.67	0.91965
			1004.46	6.78169			1001.66	2.06912
			1005.46	2.85861			1002.66	2.91338
			1006.46	2.79816			1003.65	2.16528
			1007.46	3.33586			1004.64	1.19486
			1008.46	3.6559			1005.63	2.45592
			1009.46	3.78465			1006.62	4.69418
			1010.46	3.85683			1007.61	5.26529
			1011.45	4.88855			1008.6	5.82351
			1012.45	6.47336			1009.6	8.84287
			1013.45	8.06721			1010.59	12.0113
			1014.45	10.2024			1011.58	9.84436
			1015.45	12.995			1012.57	8.03732
			1016.45	11.859			1013.56	9.53829
			1017.45	6.54239			1014.55	15.9551
			1018.45	5.72256			1015.54	19.3253
			1019.45	9.26724			1016.54	20.4356
			1020.45	12.6891			1017.53	23.385
			1021.44	15.5125			1018.52	28.3112
			1022.44	18.032			1019.51	28.5544
			1023.44	21.5977			1020.5	28.176
			1024.44	30.2784			1021.49	27.7851
			1025.44	39.5799			1022.48	20.0992
			1026.44	52.7023			1023.48	14.4513
			1027.44	73.9225			1024.47	15.7582
			1028.44	86.159			1025.46	16.8633
			1029.44	85.2885			1026.45	17.6766
			1030.44	89.9291			1027.44	21.9293
			1031.44	94.721			1028.43	29.3366
			1032.43	78.133			1029.42	28.4998
			1033.43	64.6059			1030.42	25.3942
			1034.43	64.1838			1031.41	26.0045
			1035.43	69.6311			1032.4	28.4332
			1036.43	78.2858			1033.39	25.8285
			1037.43	78.749			1034.38	23.5457
			1038.43	74.851			1035.37	25.1636
			1039.43	76.3578			1036.36	23.0137
			1040.43	75.2888			1037.36	20.0027
			1041.43	67.146			1038.35	18.5402
			1042.43	67.6266			1039.34	16.9433
			1043.42	74.3756			1040.33	17.8069
			1044.42	74.0781			1041.32	21.4096
			1045.42	67.4489			1042.31	24.0958
			1046.42	62.9708			1043.3	28.7521
			1047.42	50.1508			1044.29	39.0229
			1048.42	39.7756			1045.29	49.4282
			1049.42	33.4448			1046.28	58.4072
			1050.42	34.5127			1047.27	70.7749
			1051.42	38.9437			1048.26	75.7026
			1052.42	43.3836			1049.25	79.3669
			1053.42	47.7825			1050.24	81.2519
			1054.41	49.6641			1051.23	77.9991
			1055.41	44.5173			1052.23	83.7416
			1056.41	38.6653			1053.22	78.8799
			1057.41	35.4645			1054.21	71.5068
			1058.41	34.7704			1055.2	72.7228
			1059.41	38.058			1056.19	76.4236
			1060.41	44.889			1057.18	79.3011
			1061.41	51.7831			1058.17	86.0155
			1062.41	54.1448			1059.17	91.0761
			1063.41	55.1798			1060.16	90.4525
			1064.4	53.9778			1061.15	94.9798
			1065.4	50.6997			1062.14	100
			1066.4	43.268			1063.13	84.4563
			1067.4	37.993			1064.12	55.8758
			1068.4	35.9094			1065.11	41.2002
			1069.4	34.9721			1066.11	38.3802
			1070.4	40.4746			1067.1	35.284
			1071.4	56.4813			1068.09	33.8865
			1072.4	68.9097			1069.08	36.0294
			1073.4	70.0954			1070.07	39.1582
			1074.4	77.272			1071.06	44.5142
			1075.39	90.5562			1072.05	52.0741
			1076.39	93.173			1073.05	59.5807
			1077.39	92.4554			1074.04	69.2297
			1078.39	92.32			1075.03	78.9081
			1079.39	90.3761			1076.02	86.7013
			1080.39	87.8317			1077.01	87.8943
			1081.39	85.2094			1078	87.8955
			1082.39	82.3646			1078.99	92.1236
			1083.39	81.3223			1079.99	91.4245
			1084.39	90.0251			1080.98	88.616
			1085.39	96.9861			1081.97	83.5472
			1086.38	82.2274			1082.96	76.084
			1087.38	64.3865			1083.95	77.6536
			1088.38	62.4253			1084.94	80.5722
			1089.38	67.9611			1085.93	75.3745
			1090.38	74.5142			1086.92	69.2248
			1091.38	82.2638			1087.92	67.3573
			1092.38	92.5566			1088.91	65.5281
			1093.38	100			1089.9	67.271
			1094.38	85.8274			1090.89	69.8373
			1095.38	72.5062			1091.88	64.564
			1096.37	63.2914			1092.87	56.6249
			1097.37	54.0423			1093.86	53.0324
			1098.37	51.9125			1094.86	51.1754
			1099.37	50.1161			1095.85	45.162
			1100.37	46.5547			1096.84	38.0371
			1101.37	43.069			1097.83	42.5279
			1102.37	33.744			1098.82	51.8781
			1103.37	25.0557			1099.81	63.8918
			1104.37	25.9345			1100.8	74.8182
			1105.37	28.1084			1101.8	78.3309
			1106.37	29.2043			1102.79	79.2125
			1107.36	31.0009			1103.78	76.5365
			1108.36	33.0698			1104.77	72.8468
			1109.36	33.5583			1105.76	61.5994
			1110.36	36.187			1106.75	47.2876
			1111.36	41.7269			1107.74	40.1794
			1112.36	49.3337			1108.74	34.6043
			1113.36	55.4872			1109.73	35.1545
			1114.36	56.3306			1110.72	36.0389
			1115.36	53.6662			1111.71	34.6329
			1116.36	50.5749			1112.7	32.079
			1117.36	51.5242			1113.69	32.6037
			1118.35	61.2674			1114.68	34.0143
			1119.35	68.7219			1115.68	34.5595
			1120.35	68.9288			1116.67	31.1023
			1121.35	71.1073			1117.66	22.1303
			1122.35	64.0822			1118.65	17.0961
			1123.35	57.6423			1119.64	18.0473
			1124.35	50.8352			1120.63	16.6709
			1125.35	44.0343			1121.62	12.8044
			1126.35	39.5241			1122.62	10.6871
			1127.35	35.3626			1123.61	12.187
			1128.35	30.5765			1124.6	12.2436
			1129.34	23.9709			1125.59	11.2243
			1130.34	21.4081			1126.58	10.1205
			1131.34	22.5343			1127.57	8.12653
			1132.34	24.4111			1128.56	6.96752
			1133.34	26.4776			1129.55	7.55073
			1134.34	24.8553			1130.55	7.87159
			1135.34	21.3804			1131.54	8.58243
			1136.34	25.0056			1132.53	10.6287
			1137.34	30.8631			1133.52	15.6565
			1138.34	31.5536			1134.51	17.2888
			1139.33	30.5755			1135.5	14.0329
			1140.33	34.3787			1136.49	13.8565
			1141.33	39.33			1137.49	17.7129
			1142.33	40.1052			1138.48	19.1235
			1143.33	40.7497			1139.47	20.5583
			1144.33	43.3586			1140.46	24.4665
			1145.33	44.7445			1141.45	25.3002
			1146.33	36.2129			1142.44	25.9477
			1147.33	29.7036			1143.43	30.2905
			1148.33	28.035			1144.43	33.5759
			1149.33	26.3665			1145.42	36.2789
			1150.32	34.016			1146.41	38.6901
			1151.32	42.3809			1147.4	40.4366
			1152.32	40.9794			1148.39	36.558
			1153.32	38.7743			1149.38	21.3589
			1154.32	41.9954			1150.37	9.06603
			1155.32	55.4574			1151.37	4.92393
			1156.32	69.6681			1152.36	1.84879
			1157.32	83.3572			1153.35	1.90801
			1158.32	84.1433			1154.34	2.26312
			1159.32	79.3816			1155.33	1.62781
			1160.32	61.6705			1156.32	1.30042
			1161.31	39.4792			1157.31	1.61092
			1162.31	29.2489			1158.31	1.40672
			1163.31	20.716			1159.3	1.52012
			1164.31	13.789			1160.29	2.12907
			1165.31	12.8501			1161.28	2.63487
			1166.31	11.2705			1162.27	3.41102
			1167.31	9.68355			1163.26	4.04843
			1168.31	9.47621			1164.25	4.66998
			1169.31	7.67907			1165.25	6.05577
			1170.31	4.35571			1166.24	5.83787
			1171.31	1.03236			1167.23	4.00732
			1172.3	2.33936			1168.22	2.83568
			1173.3	4.23974			1169.21	2.16967
			1174.3	6.62774			1170.2	1.73491
			1175.3	7.27272			1171.19	1.86827
			1176.3	4.70462			1172.18	1.62713
			1177.3	2.67477			1173.18	1.28209
			1178.3	1.69529			1174.17	1.12893
			1179.3	1.09581			1175.16	0.97264
			1180.3	2.0606			1176.15	0.8928
			1181.3	1.87912			1177.14	1.2465
			1182.29	0.64667			1178.13	1.60058
			1183.29	0.60563			1179.12	1.30064
			1184.29	0.79639			1180.12	1.08853
			1185.29	1.09148			1181.11	1.32624
			1186.29	1.67553			1182.1	1.30426
			1187.29	2.18164			1183.09	1.06734
			1188.29	1.86276			1184.08	0.90028
			1189.29	1.60637			1185.07	0.90394
			1190.29	0.89549			1186.06	0.86515
			1191.29	0.91522			1187.06	0.85089
			1192.29	1.07566			1188.05	0.90516
			1193.28	0.89951			1189.04	1.06957
			1194.28	0.46296			1190.03	1.18385
			1195.28	1.29431			1191.02	1.09939
			1196.28	3.01787			1192.01	1.13051
			1197.28	2.69618			1193	1.21885
			1198.28	1.09272			1194	1.15819
			1199.28	0.88712			1194.99	1.01807
			1200.28	1.82338			1195.98	0.88128
			1201.28	2.21857			1196.97	0.98046
			1202.28	2.21203			1197.96	1.06209
			1203.28	2.4829			1198.95	0.91886
			1204.27	2.20332			1199.94	0.78879
			1205.27	2.34019			1200.94	0.80323
			1206.27	3.54889			1201.93	0.83389
			1207.27	4.44449			1202.92	0.8468
			1208.27	4.55839			1203.91	0.8108
			1209.27	4.11543			1204.9	0.79812
			1210.27	3.87238			1205.89	1.05156
			1211.27	4.29186			1206.88	1.22666
			1212.27	5.06123			1207.88	1.03678
			1213.27	5.34735			1208.87	0.8414
			1214.27	4.04199			1209.86	0.97324
			1215.26	3.90462			1210.85	1.09818
			1216.26	6.18712			1211.84	1.09092
			1217.26	7.12915			1212.83	1.21269
			1218.26	4.46945			1213.82	1.53193
			1219.26	1.97664			1214.82	1.55231
			1220.26	2.13725			1215.81	1.15922
			1221.26	2.33789			1216.8	0.90338
			1222.26	1.41637			1217.79	0.8545
			1223.26	0.5664			1218.78	0.90856
			1224.26	0.50871			1219.77	1.52747
			1225.25	0.46389			1220.76	2.04877
			1226.25	0.83588			1221.75	1.75957
			1227.25	1.15047			1222.75	1.64063
			1228.25	1.43091			1223.74	1.52269
			1229.25	0.95292			1224.73	1.09506
			1230.25	0.51741			1225.72	1.00447
			1231.25	0.31393			1226.71	1.07447
			1232.25	0.22632			1227.7	0.93689
			1233.25	0.22632			1228.69	0.86095
			1234.25	0.99506			1229.69	1.03139
			1235.25	2.33914			1230.68	1.72957
			1236.24	1.81397			1231.67	2.6335
			1237.24	1.07491			1232.66	3.03932
			1238.24	0.73642			1233.65	3.11513
			1239.24	0.39794			1234.64	2.75976
			1240.24	0.40651			1235.63	1.50832
			1241.24	0.8695			1236.63	1.02703
			1242.24	1.14413			1237.62	0.95498
			1243.24	1.01308			1238.61	0.95959
			1244.24	1.41543			1239.6	0.95225
			1245.24	2.10446			1240.59	0.90592
			1246.24	0.87275			1241.58	0.86405
			1247.23	0.22632			1242.57	0.8902
			1248.23	0.22632			1243.57	0.94477
			1249.23	0.28973			1244.56	1.02873
			1250.23	0.35746			1245.55	1.13409
			1251.23	0.50963			1246.54	1.29173
			1252.23	0.61258			1247.53	1.4883
			1253.23	0.43135			1248.52	1.2839
			1254.23	0.33996			1249.51	0.97462
			1255.23	0.42408			1250.51	0.91062
			1256.23	0.92716			1251.5	0.90953
			1257.22	1.58936			1252.49	0.90114
			1258.22	1.71579			1253.48	0.92276
			1259.22	1.49543			1254.47	0.94984
			1260.22	0.96847			1255.46	0.95495
			1261.22	0.60455			1256.45	0.96998
			1262.22	1.05983			1257.45	0.92055
			1263.22	1.32726			1258.44	0.90189
			1264.22	1.39552			1259.43	0.94454
			1265.22	1.79052			1260.42	0.94317
			1266.22	2.39627			1261.41	0.87769
			1267.22	3.69717			1262.4	0.82486
			1268.21	4.61069			1263.39	0.85056
			1269.21	4.80253			1264.38	0.97015
			1270.21	4.59105			1265.38	1.00692
			1271.21	3.73679			1266.37	1.46768
			1272.21	2.92777			1267.36	1.95952
			1273.21	2.37562			1268.35	1.67529
			1274.21	3.04592			1269.34	1.19909
			1275.21	4.31497			1270.33	1.0729
			1276.21	2.85742			1271.32	1.11587
			1277.21	1.70864			1272.32	1.26418
			1278.21	3.12997			1273.31	1.53144
			1279.2	3.81644			1274.3	1.39347
			1280.2	2.73439			1275.29	1.1201
			1281.2	1.58671			1276.28	1.60471
			1282.2	1.20905			1277.27	2.56089
			1283.2	1.52678			1278.26	2.73845
			1284.2	2.46006			1279.26	2.19638
			1285.2	2.26134			1280.25	1.66428
			1286.2	1.78828			1281.24	1.19731
			1287.2	2.41253			1282.23	0.89402
			1288.2	3.17793			1283.22	0.99101
			1289.2	3.01687			1284.21	1.1218
			1290.19	2.71537			1285.2	1.13284
			1291.19	1.77893			1286.2	1.09832
			1292.19	1.36537			1287.19	1.03958
			1293.19	1.765			1288.18	0.9732
			1294.19	2.53358			1289.17	0.94781
			1295.19	2.96227			1290.16	0.895
			1296.19	2.53839			1291.15	0.83713
			1297.19	1.25584			1292.14	0.86984
			1298.19	1.31428			1293.14	1.32672
			1299.19	1.71947			1294.13	1.43793
			1300.18	3.56858			1295.12	1.0333
			1301.18	6.09105			1296.11	0.86724
			1302.18	5.9104			1297.1	0.87725
			1303.18	6.60607			1298.09	0.94315
			1304.18	7.59604			1299.08	1.05965
			1305.18	6.9297			1300.08	1.13275
			1306.18	4.61902			1301.07	1.16199
			1307.18	3.55926			1302.06	1.11574
			1308.18	3.76152			1303.05	0.99711
			1309.18	2.9124			1304.04	0.95609
			1310.18	3.0587			1305.03	0.95049
			1311.17	3.12785			1306.02	1.09252
			1312.17	3.20821			1307.01	1.31686
			1313.17	4.27253			1308.01	1.19519
			1314.17	4.91213			1309	0.98217
			1315.17	4.46703			1309.99	0.91576
			1316.17	3.72963			1310.98	1.01262
			1317.17	3.24586			1311.97	1.02955
			1318.17	4.65894			1312.96	1.02803
			1319.17	6.07203			1313.95	1.07748
			1320.17	5.88167			1314.95	1.14818
			1321.17	5.60026			1315.94	1.04882
			1322.16	5.74715			1316.93	0.96157
			1323.16	7.14			1317.92	0.9994
			1324.16	9.70637			1318.91	1.24312
			1325.16	12.0908			1319.9	1.30983
			1326.16	17.4473			1320.89	1.2905
			1327.16	23.4468			1321.89	1.12272
			1328.16	26.4119			1322.88	0.9141
			1329.16	27.2746			1323.87	0.95978
			1330.16	33.1673			1324.86	1.05152
			1331.16	43.2843			1325.85	1.04929
			1332.16	43.2465			1326.84	1.04825
			1333.15	39.5139			1327.83	0.96367
			1334.15	30.1593			1328.83	0.84255
			1335.15	23.005			1329.82	0.88654
			1336.15	18.0505			1330.81	0.96631
			1337.15	13.3307			1331.8	0.95299
			1338.15	9.83795			1332.79	0.89154
			1339.15	8.60173			1333.78	0.83023
			1340.15	8.64023			1334.77	0.96049
			1341.15	7.29312			1335.77	2.15013
			1342.15	6.22053			1336.76	3.41815
			1343.14	5.24097			1337.75	2.66853
			1344.14	4.71167			1338.74	1.44413
			1345.14	4.35936			1339.73	1.25785
			1346.14	4.76605			1340.72	1.0953
			1347.14	5.17274			1341.71	1.48437
			1348.14	8.29777			1342.71	2.16253
			1349.14	11.7719			1343.7	2.1426
			1350.14	12.4526			1344.69	2.09107
			1351.14	11.8567			1345.68	3.23667
			1352.14	11.85			1346.67	4.26935
			1353.14	11.6512			1347.66	2.8333
			1354.13	10.4405			1348.65	1.21261
			1355.13	9.21646			1349.64	1.90056
			1356.13	9.90446			1350.64	2.81521
			1357.13	12.1896			1351.63	2.56024
			1358.13	12.1667			1352.62	1.89061
			1359.13	7.25091			1353.61	2.46506
			1360.13	4.78112			1354.6	3.5645
			1361.13	4.07257			1355.59	3.52683
			1362.13	5.51256			1356.58	3.60686
			1363.13	6.95254			1357.58	4.10516
			1364.13	6.62482			1358.57	4.73215
			1365.12	5.91341			1359.56	3.97089
			1366.12	3.66881			1360.55	2.92878
			1367.12	1.6386			1361.54	2.17233
			1368.12	2.27436			1362.53	1.62349
			1369.12	3.12589			1363.52	1.48577
			1370.12	2.2163			1364.52	1.38255
			1371.12	1.34422			1365.51	2.46918
			1372.12	1.73179			1366.5	3.83152
			1373.12	2.24708			1367.49	3.25557
			1374.12	1.99195			1368.48	2.28284
			1375.12	1.68842			1369.47	1.40822
			1376.11	1.83759			1370.46	0.9431
			1377.11	2.74884			1371.46	1.11266
			1378.11	4.04129			1372.45	1.31659
			1379.11	5.03207			1373.44	1.18613
			1380.11	5.69337			1374.43	1.0396
			1381.11	4.60967			1375.42	1.31363
			1382.11	4.24938			1376.41	1.79709
			1383.11	8.94577			1377.4	2.07795
			1384.11	12.1131			1378.4	1.82916
			1385.11	8.83658			1379.39	1.7069
			1386.1	4.71243			1380.38	1.42036
			1387.1	2.69413			1381.37	1.16638
			1388.1	2.26126			1382.36	2.17324
			1389.1	2.08503			1383.35	3.26769
			1390.1	3.41343			1384.34	2.91855
			1391.1	4.25696			1385.34	1.96659
			1392.1	4.22899			1386.33	1.10341
			1393.1	4.48619			1387.32	1.67592
			1394.1	5.44657			1388.31	3.18226
			1395.1	6.7095			1389.3	3.21223
			1396.1	8.58303			1390.29	2.04515
			1397.09	10.0655			1391.28	1.77763
			1398.09	8.9119			1392.27	1.80829
			1399.09	7.06555			1393.27	4.69154
			1400.09	4.55844			1394.26	7.40672
			1401.09	4.44264			1395.25	6.82476
			1402.09	7.56979			1396.24	5.46406
			1403.09	6.74947			1397.23	4.28071
			1404.09	4.85059			1398.22	4.0711
			1405.09	4.85275			1399.21	4.26891
			1406.09	4.7055			1400.21	4.79023
			1407.09	4.64224			1401.2	5.07174
			1408.08	4.7539			1402.19	4.26262
			1409.08	4.89942			1403.18	3.22449
			1410.08	5.20831			1404.17	1.93207
			1411.08	4.01034			1405.16	1.05406
			1412.08	3.50923			1406.15	1.09025
			1413.08	4.90934			1407.15	1.16816
			1414.08	5.6676			1408.14	1.46561
			1415.08	4.9539			1409.13	1.64896
			1416.08	5.0189			1410.12	1.32181
			1417.08	4.55805			1411.11	1.11404
			1418.07	4.11662			1412.1	1.00226
			1419.07	4.81184			1413.09	1.04158
			1420.07	5.4543			1414.09	1.08758
			1421.07	4.01018			1415.08	1.00715
			1422.07	3.43176			1416.07	0.93708
			1423.07	3.84035			1417.06	0.89086
			1424.07	4.3235			1418.05	0.80168
			1425.07	4.29381			1419.04	0.83618
			1426.07	2.89572			1420.03	0.91179
			1427.07	1.53933			1421.03	0.94212
			1428.07	1.1169			1422.02	0.96229
			1429.06	1.09811			1423.01	0.97746
			1430.06	0.74333			1424	0.99449
			1431.06	0.42158			1424.99	1.51144
			1432.06	0.32487			1425.98	1.65003
			1433.06	0.22816			1426.97	1.13738
			1434.06	0.22632			1427.97	0.85576
			1435.06	0.53797			1428.96	0.87155
			1436.06	1.22815			1429.95	0.88921
			1437.06	1.69901			1430.94	0.86547
			1438.06	1.36656			1431.93	0.81235
			1439.06	1.39125			1432.92	0.82602
			1440.05	2.14932			1433.91	0.90881
			1441.05	2.17332			1434.91	1.22461
			1442.05	1.05372			1435.9	1.54854
			1443.05	0.47893			1436.89	1.80032
			1444.05	0.67076			1437.88	1.8311
			1445.05	0.83421			1438.87	1.49721
			1446.05	1.62975			1439.86	1.15177
			1447.05	2.33548			1440.85	1.1014
			1448.05	1.89697			1441.84	1.26425
			1449.05	1.79443			1442.84	1.46258
			1450.05	1.59385			1443.83	1.30367
			1451.04	1.05177			1444.82	1.77142
			1452.04	0.93402			1445.81	3.24307
			1453.04	0.8205			1446.8	2.78104
			1454.04	0.61816			1447.79	1.60408
			1455.04	0.81236			1448.78	1.05703
			1456.04	1.22323			1449.78	1.15495
			1457.04	1.62335			1450.77	1.22096
			1458.04	3.03305			1451.76	1.30573
			1459.04	5.50322			1452.75	1.38661
			1460.04	7.72396			1453.74	1.56961
			1461.03	7.37941			1454.73	1.75579
			1462.03	6.41111			1455.72	2.00304
			1463.03	5.61797			1456.72	2.2642
			1464.03	4.45985			1457.71	2.92456
			1465.03	3.38114			1458.7	3.69705
			1466.03	2.54802			1459.69	6.53198
			1467.03	4.11285			1460.68	7.79873
			1468.03	6.2621			1461.67	5.99851
			1469.03	5.36635			1462.66	5.82801
			1470.03	4.53206			1463.66	8.44707
			1471.03	3.64719			1464.65	11.1437
			1472.02	4.4003			1465.64	9.98021
			1473.02	3.06096			1466.63	8.24569
			1474.02	1.71682			1467.62	7.79616
			1475.02	1.14883			1468.61	7.81945
			1476.02	0.59711			1469.6	8.46609
			1477.02	0.71508			1470.6	7.46497
			1478.02	0.99371			1471.59	5.21334
			1479.02	0.86119			1472.58	3.74446
			1480.02	0.60345			1473.57	4.57119
			1481.02	0.78075			1474.56	4.75075
			1482.02	1.24554			1475.55	2.77538
			1483.01	1.15591			1476.54	1.05997
			1484.01	0.52474			1477.54	1.02229
			1485.01	0.2578			1478.53	0.98346
			1486.01	0.29499			1479.52	0.87068
			1487.01	0.2582			1480.51	0.8669
			1488.01	0.22632			1481.5	1.02208
			1489.01	0.31308			1482.49	1.15774
			1490.01	0.50794			1483.48	1.01507
			1491.01	0.49899			1484.47	0.9078
			1492.01	0.40127			1485.47	0.86815
			1493.01	0.71045			1486.46	0.84475
			1494	1.21048			1487.45	1.22183
			1495	1.24695			1488.44	1.39315
			1496	0.83174			1489.43	1.05405
			1497	0.63487			1490.42	0.83245
			1498	0.68328			1491.41	0.89639
			1499	1.37794			1492.41	0.91356
			1500	2.08642			1493.4	0.94331
			1501	1.7679			1494.39	0.92854
			1502	0.80037			1495.38	0.87452
			1503	0.36061			1496.37	1.03152
			1503.99	0.25217			1497.36	1.47328
			1504.99	0.22632			1498.35	2.64252
			1505.99	0.23334			1499.35	4.90037
			1506.99	0.64622			1500.34	7.44007
			1507.99	0.90558			1501.33	10.8412
			1508.99	0.59787			1502.32	13.8278
			1509.99	0.2923			1503.31	20.6643
			1510.99	0.70045			1504.3	28.7728
			1511.99	1.19588			1505.29	38.4217
			1512.99	0.73996			1506.29	47.5144
			1513.99	0.38459			1507.28	51.5376
			1514.98	0.42249			1508.27	55.1833
			1515.98	0.46647			1509.26	60.1381
			1516.98	0.4006			1510.25	61.9417
			1517.98	0.33782			1511.24	58.4464
			1518.98	0.26845			1512.23	53.605
			1519.98	0.23467			1513.23	50.3454
			1520.98	0.27051			1514.22	46.3085
			1521.98	0.30668			1515.21	36.0583
			1522.98	0.34467			1516.2	23.811
			1523.98	0.38266			1517.19	17.4529
			1524.98	0.37166			1518.18	13.4409
			1525.97	0.33198			1519.17	9.7435
			1526.97	0.29382			1520.17	7.45399
			1527.97	0.28602			1521.16	5.03596
			1528.97	0.35967			1522.15	2.74715
			1529.97	0.34583			1523.14	1.43033
			1530.97	0.24758			1524.13	1.53457
			1531.97	0.43615			1525.12	2.45138
			1532.97	0.51684			1526.11	2.68197
			1533.97	0.41177			1527.1	1.57858
			1534.97	0.31406			1528.1	1.34283
			1535.97	0.36356			1529.09	1.71746
			1536.96	0.32995			1530.08	1.35007
			1537.96	0.22632			1531.07	0.95257
			1538.96	0.22632			1532.06	0.9317
			1539.96	0.26895			1533.05	0.92219
			1540.96	0.43912			1534.04	0.86591
			1541.96	0.57357			1535.04	0.80617
			1542.96	0.55182			1536.03	0.81995
			1543.96	0.56636			1537.02	0.96388
			1544.96	0.5809			1538.01	1.44616
			1545.96	1.13578			1539	2.11658
			1546.95	0.81779			1539.99	1.78798
			1547.95	0.36763			1540.98	1.52174
			1548.95	0.4217			1541.98	1.77038
			1549.95	0.48602			1542.97	1.55453
			1550.95	0.53855			1543.96	1.2966
			1551.95	1.33177			1544.95	1.06474
			1552.95	1.35257			1545.94	1.29608
			1553.95	0.67013			1546.93	1.39986
			1554.95	0.23967			1547.92	1.38
			1555.95	0.30078			1548.92	1.16397
			1556.95	0.43645			1549.91	0.97927
			1557.94	0.51959			1550.9	1.24856
			1558.94	0.66369			1551.89	1.37665
			1559.94	0.87745			1552.88	1.46958
			1560.94	1.20592			1553.87	1.28159
			1561.94	1.46204			1554.86	0.96454
			1562.94	1.2689			1555.86	0.92737
			1563.94	0.97517			1556.85	0.91271
			1564.94	0.73139			1557.84	1.01072
			1565.94	0.36277			1558.83	1.10873
			1566.94	0.2668			1559.82	1.02551
			1567.94	0.31			1560.81	0.93332
			1568.93	0.27324			1561.8	0.84245
			1569.93	0.2336			1562.8	0.79326
			1570.93	0.22632			1563.79	0.88114
			1571.93	0.26325			1564.78	1.00234
			1572.93	0.35632			1565.77	1.11833
			1573.93	0.36158			1566.76	1.18736
			1574.93	0.28215			1567.75	1.02398
			1575.93	0.26884			1568.74	0.92687
			1576.93	0.42543			1569.73	1.00452
			1577.93	0.60742			1570.73	0.9915
			1578.92	0.44554			1571.72	0.892
			1579.92	0.42988			1572.71	0.87777
			1580.92	1.01709			1573.7	0.88759
			1581.92	2.37284			1574.69	0.88396
			1582.92	3.47613			1575.68	0.87658
			1583.92	2.9952			1576.67	0.95702
			1584.92	2.2643			1577.67	1.0372
			1585.92	2.04107			1578.66	0.94195
			1586.92	1.27888			1579.65	0.82714
			1587.92	0.45306			1580.64	0.87309
			1588.92	0.29524			1581.63	0.98033
			1589.91	0.2739			1582.62	1.09363
			1590.91	0.28538			1583.61	1.13658
			1591.91	0.37608			1584.61	1.16945
			1592.91	0.58032			1585.6	1.00917
			1593.91	0.78456			1586.59	0.91802
			1594.91	0.90624			1587.58	1.02952
			1595.91	1.02054			1588.57	1.1026
			1596.91	0.98254			1589.56	1.15142
			1597.91	0.60474			1590.55	1.09205
			1598.91	0.23238			1591.55	0.87912
			1599.91	0.76906			1592.54	0.88942
			1600.9	1.28965			1593.53	1.11883
			1601.9	0.9726			1594.52	1.27872
			1602.9	0.95013			1595.51	1.38908
			1603.9	1.94293			1596.5	1.38974
			1604.9	2.35072			1597.49	1.34279
			1605.9	2.27319			1598.49	1.27067
			1606.9	1.88472			1599.48	1.10366
			1607.9	0.85655			1600.47	0.99007
			1608.9	0.76921			1601.46	0.95129
			1609.9	0.79016			1602.45	0.94555
			1610.9	0.8204			1603.44	1.44135
			1611.89	0.90246			1604.43	1.87533
			1612.89	0.91082			1605.43	1.60568
			1613.89	1.20003			1606.42	1.21065
			1614.89	1.63293			1607.41	1.05428
			1615.89	2.04052			1608.4	0.94556
			1616.89	1.94501			1609.39	0.81607
			1617.89	1.14338			1610.38	0.83077
			1618.89	0.57292			1611.37	0.87116
			1619.89	1.65706			1612.37	0.93967
			1620.89	2.48257			1613.36	0.98638
			1621.88	1.71354			1614.35	1.00561
			1622.88	1.10502			1615.34	0.909
			1623.88	0.61885			1616.33	1.02693
			1624.88	0.6971			1617.32	1.44268
			1625.88	0.71667			1618.31	1.52701
			1626.88	0.75639			1619.3	1.13304
			1627.88	1.67787			1620.3	0.8538
			1628.88	2.22035			1621.29	0.85627
			1629.88	1.30001			1622.28	0.91327
			1630.88	0.37967			1623.27	0.93525
			1631.88	0.24847			1624.26	0.86166
			1632.87	0.74478			1625.25	0.88071
			1633.87	1.60119			1626.24	1.03721
			1634.87	1.86647			1627.24	1.1547
			1635.87	2.14877			1628.23	1.12642
			1636.87	2.29559			1629.22	1.169
			1637.87	2.34461			1630.21	1.26067
			1638.87	2.43488			1631.2	1.02862
			1639.87	3.30341			1632.19	0.80065
			1640.87	4.27776			1633.18	0.85815
			1641.87	4.2406			1634.18	0.95346
			1642.87	3.56674			1635.17	1.1843
			1643.86	3.45534			1636.16	1.44031
			1644.86	2.95769			1637.15	1.60668
			1645.86	2.21611			1638.14	1.32579
			1646.86	2.44178			1639.13	0.83338
			1647.86	2.87542			1640.12	0.91401
			1648.86	2.98147			1641.12	1.03193
			1649.86	3.69414			1642.11	0.87405
			1650.86	6.10858			1643.1	0.83
			1651.86	7.84855			1644.09	0.89833
			1652.86	7.95418			1645.08	0.97931
			1653.86	7.76467			1646.07	1.05843
			1654.85	7.50995			1647.06	1.09103
			1655.85	7.42702			1648.06	1.37705
			1656.85	11.1843			1649.05	2.07832
			1657.85	14.9829			1650.04	2.75776
			1658.85	18.0766			1651.03	2.65492
			1659.85	24.4295			1652.02	2.56969
			1660.85	31.6031			1653.01	3.8083
			1661.85	30.0134			1654	5.32958
			1662.85	27.416			1655	4.54344
			1663.85	30.5422			1655.99	2.84499
			1664.84	31.9724			1656.98	3.53312
			1665.84	17.8504			1657.97	5.26317
			1666.84	8.50823			1658.96	5.25592
			1667.84	6.94835			1659.95	5.45826
			1668.84	4.09883			1660.94	5.54858
			1669.84	2.91827			1661.93	12.1536
			1670.84	2.44695			1662.93	17.5708
			1671.84	1.35843			1663.92	16.9993
			1672.84	0.31676			1664.91	15.2015
			1673.84	0.87655			1665.9	15.163
			1674.84	1.46163			1666.89	19.4719
			1675.83	1.30062			1667.88	17.4648
			1676.83	0.89172			1668.87	14.2242
			1677.83	0.61975			1669.87	14.0334
			1678.83	0.95134			1670.86	12.7728
			1679.83	0.98851			1671.85	9.42225
			1680.83	0.66262			1672.84	8.92972
			1681.83	0.44888			1673.83	8.09738
			1682.83	0.33918			1674.82	6.04316
			1683.83	0.22948			1675.81	4.45006
			1684.83	0.22632			1676.81	4.80957
			1685.83	0.22632			1677.8	5.89117
			1686.82	0.23761			1678.79	5.70782
			1687.82	1.10954			1679.78	2.32029
			1688.82	1.47088			1680.77	3.41204
			1689.82	0.69339			1681.76	4.27491
			1690.82	0.23015			1682.75	4.94305
			1691.82	0.26283			1683.75	5.28155
			1692.82	0.30281			1684.74	3.66151
			1693.82	0.27542			1685.73	2.08863
			1694.82	0.23612			1686.72	1.3001
			1695.82	0.22632			1687.71	1.24686
			1696.82	0.22632			1688.7	0.94972
			1697.81	0.30695			1689.69	0.92744
			1698.81	0.41491			1690.69	1.03937
			1699.81	0.40475			1691.68	1.07467
			1700.81	0.30863			1692.67	1.16873
			1701.81	0.26769			1693.66	1.22309
			1702.81	0.28269			1694.65	1.07719
			1703.81	0.27993			1695.64	0.9313
			1704.81	0.2379			1696.63	0.81983
			1705.81	0.25791			1697.63	0.81983
			1706.81	0.38344			1698.62	0.81983
			1707.8	0.49903			1699.61	0.82095
			1708.8	0.49836			1700.6	0.82242
			1709.8	0.327			1701.59	0.80682
			1710.8	0.22632			1702.58	0.78533
			1711.8	0.22632			1703.57	0.84827
			1712.8	0.22632			1704.56	0.94981
			1713.8	0.22632			1705.56	1.07203
			1714.8	0.22632			1706.55	0.9949
			1715.8	0.22632			1707.54	0.93433
			1716.8	0.24431			1708.53	0.96946
			1717.8	0.29392			1709.52	0.88544
			1718.79	0.34015			1710.51	0.92788
			1719.79	0.41336			1711.5	1.04211
			1720.79	0.48107			1712.5	0.87543
			1721.79	0.41357			1713.49	0.82036
			1722.79	0.29814			1714.48	0.91846
			1723.79	0.22632			1715.47	0.97155
			1724.79	0.22632			1716.46	0.96316
			1725.79	0.26632			1717.45	0.88553
			1726.79	0.34174			1718.44	0.84707
			1727.79	0.40873			1719.44	1.02958
			1728.79	0.47568			1720.43	1.15695
			1729.78	0.50907			1721.42	1.15156
			1730.78	0.64621			1722.41	1.05967
			1731.78	0.64975			1723.4	0.97148
			1732.78	0.45008			1724.39	1.05432
			1733.78	0.3601			1725.38	1.18455
			1734.78	0.32517			1726.38	1.28843
			1735.78	0.26933			1727.37	1.33286
			1736.78	0.23076			1728.36	1.14752
			1737.78	0.26689			1729.35	0.86873
			1738.78	0.29848			1730.34	0.83045
			1739.77	0.25893			1731.33	0.82709
			1740.77	0.2393			1732.32	0.82925
			1741.77	0.31344			1733.32	0.9052
			1742.77	0.40131			1734.31	0.96734
			1743.77	0.43955			1735.3	0.97884
			1744.77	0.45724			1736.29	0.9945
			1745.77	0.35621			1737.28	0.96504
			1746.77	0.23518			1738.27	0.93391
			1747.77	0.37489			1739.26	0.98355
			1748.77	0.45615			1740.26	1.02094
			1749.77	0.34791			1741.25	0.95481
			1750.76	0.28074			1742.24	0.89126
			1751.76	0.33231			1743.23	0.8776
			1752.76	0.63264			1744.22	0.90332
			1753.76	0.72998			1745.21	0.98884
			1754.76	0.27791			1746.2	0.95427
			1755.76	0.4401			1747.19	0.94341
			1756.76	0.50723			1748.19	0.94505
			1757.76	0.4267			1749.18	0.92781
			1758.76	0.37033			1750.17	0.90023
			1759.76	0.3297			1751.16	0.88027
			1760.76	0.28586			1752.15	0.87857
			1761.75	0.24051			1753.14	0.9699
			1762.75	0.34997			1754.13	1.06975
			1763.75	0.51025			1755.13	1.01049
			1764.75	0.62696			1756.12	0.89927
			1765.75	0.56924			1757.11	1.00319
			1766.75	0.32463			1758.1	1.15172
			1767.75	0.22766			1759.09	1.08646
			1768.75	0.59155			1760.08	1.09248
			1769.75	0.38805			1761.07	0.91965
			1770.75	0.22725			1762.07	0.83491
			1771.75	0.27171			1763.06	0.78533
			1772.74	0.30162			1764.05	0.78533
			1773.74	0.30382			1765.04	0.79215
			1774.74	0.33103			1766.03	0.83659
			1775.74	0.47747			1767.02	0.87875
			1776.74	0.58958			1768.01	0.92628
			1777.74	0.43293			1769.01	1.01989
			1778.74	0.30186			1770	1.20589
			1779.74	0.25308			1770.99	1.32014
			1780.74	0.22632			1771.98	1.17306
			1781.74	0.22632			1772.97	1.04023
			1782.73	0.22632			1773.96	0.99887
			1783.73	0.22632			1774.95	0.95823
			1784.73	0.22632			1775.95	0.94875
			1785.73	0.22632			1776.94	0.96284
			1786.73	0.22746			1777.93	0.96879
			1787.73	0.41723			1778.92	0.88801
			1788.73	0.62751			1779.91	0.89834
			1789.73	0.61183			1780.9	0.95819
			1790.73	0.52475			1781.89	0.94507
			1791.73	0.37652			1782.89	0.92104
			1792.73	0.25583			1783.88	1.19322
			1793.72	0.33834			1784.87	1.55157
			1794.72	0.47691			1785.86	1.21605
			1795.72	0.83725			1786.85	0.91539
			1796.72	0.86592			1787.84	0.6296
			1797.72	0.39311			1788.83	0.3208
			1798.72	0			1789.83	0

[truncated: 14 more sheets: Supplementary Fig 6, Supplementary Fig 7, Supplementary Fig 8, Supplementary Fig 9, Supplementary Fig 11, Supplementary Table 3, Supplementary Fig 14, Supplementary Table 4, Supplementary Fig 16, Supplementary Fig 17, Supplementary Fig 18, Supplementary Fig 19, Supplementary Fig 21, Supplementary Table 6]
